# Supplementary material for: Nanobody screening and machine learning guided identification of cross-variant anti-SARS-CoV-2 neutralizing heavy-chain only antibodies
Source: PLoS Pathog. 2025 Jan 23;21(1):e1012903. doi: 10.1371/journal.ppat.1012903 (PMC11793827; doi:10.1371/journal.ppat.1012903)
Supplement: S1 Table — The data are from experimental conditions performed in triplicateAn HCAb is considered non-binding (n.b.) for a variant RBDs when the respective kD is > 125 nM (10 ug/ml). An HCAb is considered non-neutralizing (n.n.) for a particular VSV pseudotyped viral variant when the respective EC50 is > 625 nM (50 μg/ml). Some HCAbs were assigned as non-tested (n.t.) because they did not show binding affinity with their biopanned variants. (XLSX) [file ppat.1012903.s001.xlsx]

## Sheet: Sheet1
S1 Table: Several HCAbs characterized by titration ELISA and neutralization assay against several SARS-CoV-2 variant RBDs. The data are from experimental conditions performed in triplicateAn HCAb is considered non-binding (n.b.) for a variant RBDs when the respective kD is > 125 nM (10 ug/ml). An HCAb is considered non-neutralizing (n.n.) for a particular VSV pseudotyped viral variant when the re…
HCAbs	Binding affinity, KD (nM)								Neutralization efficacy, EC50 (nM)
	WT	Beta	Gamma	Mu	Lambda	Delta	Omicron BA.1	Omicron BA.5	WT	Beta	Gamma	Mu	Lambda	Delta	Omicron BA.1	Omicron BA.5
AP1A10	n.t	n.b.	n.t	n.t	n.t	n.b.	n.b.	n.t	n.t	n.t	n.t	n.t	n.t	n.t	n.t	n.t
AP1A5	1.19	n.b.	148.7	38.04	28.34	n.b	n.b.	n.t	11.94	197.65	533.37	7.18	79.13	73.26	573.6	n.n.
AP1B1	0.64	5.2	n.t	n.t	1.18	n.t	n.t	5.3	n.t	n.t	n.t	n.t	n.t	n.t	n.t	n.t
AP1B5	n.t	n.b	n.t	n.t	n.b	n.t	n.t	47.06	357.9	n.n.	n.n.	142.9	n.n.	n.n.	n.t	n.t
AP1B6	0.44	0.44	0.44	1.05	n.t	n.t	9.38	n.t	3.32	0.12	0.26	1.54	413.63	586.11	n.n.	n.t
AP1C3	0.08	n.b.	22.81	11.45	0.05	2.66	30.51	n.b	1.04	338.03	190.7	0.83	0.02	1.07	91.86	28.91
AP1C5	n.t	n.b	n.t	n.t	n.b	n.t	n.b	71.9	1.4	n.n.	n.n.	7.91	n.n.	179.5	n.t	n.t
AP1C7	n.t	n.t	n.t	n.t	n.t	n.b.	n.b	n.b	n.n.	n.n.	n.n.	n.n.	n.n.	n.n.	n.t	n.t
AP1D4	0.97	n.t	n.b.	5.4	215	n.t	n.b	n.b	6.62	612.9	n.n.	1.92	489.67	13.53	n.t	n.t
AP1D5	n.t	n.t	n.t	n.t	n.t	n.b.	n.b	n.b	n.n.	n.n.	n.n.	n.n.	n.n.	n.n.	n.t	n.t
AP1F10	n.t	n.t	n.b	n.t	n.t	n.t	n.b	n.b	n.n.	n.n.	n.n.	n.n.	160.8	n.n.	n.t	n.t
AP2A12	n.t	0.12	n.t	n.t	n.t	0.12	n.b	0.01	n.t	n.t	n.t	n.t	n.t	n.t	n.t	n.t
AP2D12	n.t	0.12	n.t	n.t	n.t	0.13	n.b	0.05	n.t	n.t	n.t	n.t	n.t	n.t	n.t	n.t
AP2F4	n.b.	n.t	n.b	n.b	n.t	n.t	n.b	n.b	n.n.	n.n.	n.n.	n.n.	559.8	n.n.	n.t	n.t
AP3B8	n.b.	n.b.	n.t	n.t	n.t	n.b.	n.b	n.b	n.t	n.t	n.t	n.t	n.t	n.t	n.t	n.t
AP3D12	34.07	n.t	39.25	46.79	n.t	217.8	64.93	n.b	n.n.	n.n.	n.n.	n.n.	472.9	n.n.	n.t	n.t
AP3F2	n.t	n.t	n.b	n.t	n.t	n.t	n.b	n.b	n.t	n.t	n.t	n.t	n.t	n.t	n.t	n.t
AP3G8	20.62	n.t	n.t	n.t	n.t	n.t	n.t	n.t	34.7	n.n.	n.n.	17.9	n.n.	n.n.	n.t	n.t
BP1A10	0.43	n.t	0.44	2.36	18.75	n.b.	n.t	n.t	8.38	4.32	3.95	26.14	n.n.	n.n.	n.n.	n.n.
BP1B1	0.17	0.17	0.16	1.39	26.75	n.b.	5.82	22.87	4.13	3.5	3.68	6.97	n.n.	n.n.	88.37	6.34
BP1B10	n.t	n.t	n.t	n.t	n.t	n.b.	n.b.	9.17	n.t	n.t	n.t	n.t	n.t	n.t	n.t	n.t
BP1C8	10.5	9.65	n.t	n.t	11.78	14.69	n.b.	n.t	n.t	n.t	n.t	n.t	n.t	n.t	n.t	n.t
BP1D8	n.t	n.t	n.t	n.t	n.t	n.b.	n.b.	n.t	n.t	n.t	n.t	n.t	n.t	n.t	n.t	n.t
BP1G10	n.t	n.t	n.b	n.b	n.t	n.b.	n.b.	n.t	n.n.	n.n.	n.n.	n.n.	n.n.	n.n.	n.t	n.t
BP1G4	n.t	n.t	n.t	n.t	n.t	n.b.	n.b.	n.t	n.n.	n.n.	n.n.	n.n.	n.n.	n.n.	n.t	n.t
BP1G6	n.b.	n.t	n.t	n.t	n.t	n.b.	n.b.	n.t	n.t	n.t	n.t	n.t	n.t	n.t	n.t	n.t
BP2A3	0.25	n.b	0.25	0.61	1.43	n.b.	n.b.	n.t	22.99	4.44	3.76	337.54	n.n.	n.n.	n.n.	n.n.
BP2A6	0.06	0.05	0.11	0.72	6	n.t	3.23	4.41	0.77	0.34	0.63	2.53	n.n.	n.n.	6.56	2.62
BP2D3	n.b	n.t	n.t	n.t	n.b	n.b	n.b	25.07	n.t	n.t	n.t	n.t	n.t	n.t	n.t	n.t
BP2G12	n.t	n.t	n.t	n.t	n.t	80.22	n.b	40.93	n.t	n.t	n.t	n.t	n.t	n.t	n.t	n.t
BP2H9	n.b	3.53	0.1	n.t	45.25	17.23	n.b	0.72	n.n.	0.21	0.26	n.n.	n.n.	n.n.	n.n.	n.n.
BP3A10	0.2	n.t	n.t	n.t	0.3	n.t	n.b	0.13	602.6	n.n.	n.n.	n.n.	n.n.	n.n.	n.t	n.t
BP3B3	n.b	2050	n.t	n.t	n.b	n.b	n.b	44.47	12.27	75.37	176.9	33.56	n.n.	n.n.	n.t	n.t
BP3C3	n.b	n.b	n.t	n.t	n.b.	n.b	n.b	52.44	n.t	n.t	n.t	n.t	n.t	n.t	n.t	n.t
BP3C5	n.b	n.b	n.t	n.t	n.b	n.b	n.t	n.t	n.n.	n.n.	388.7	395.7	n.n.	622.7	n.t	n.t
BP3F2	29.62	n.t	n.t	n.t	n.b	n.t	n.t	n.b	n.n.	n.n.	n.n.	n.n.	n.n.	n.n.	n.t	n.t
DP1E5	n.t	n.t	n.t	n.t	n.t	n.t	n.t	n.b	n.t	n.t	n.t	n.t	n.t	n.t	n.t	n.t
DP3C8	n.b	n.t	123.3	n.b	n.t	n.b	n.b	n.b	n.n.	n.n.	n.n.	n.n.	n.n.	n.n.	n.t	n.t
DP4B4	n.b	n.t	n.t	n.t	n.t	8.18	128.2	n.b	n.t	n.t	n.t	n.t	n.t	n.t	n.t	n.t
DP4F2	10.72	4.52	n.b.	n.b.	n.t	0.15	n.b.	n.b	65.79	n.n.	n.n.	25.13	145.2	26.83	n.n.	n.n.
EP1B2	n.b	n.b	n.b	n.b	n.b	n.b	n.b.	n.b	n.t	n.t	n.t	n.t	n.t	n.t	n.t	n.t
EP1B6	n.b	n.b	n.b	n.b	n.b	n.b	n.b	n.b	n.t	n.t	n.t	n.t	n.t	n.t	n.t	n.t
EP1F3	n.b	n.b	n.b	n.b	n.b	n.b	n.b	n.b	n.n.	n.n.	n.n.	n.n.	n.n.	n.n.	n.t	n.t
EP1F4	n.b	157.6	n.t	n.t	n.b.	n.b	n.b	n.b	n.t	n.t	n.t	n.t	n.t	n.t	n.t	n.t
EP2G4	0.11	0.34	0.11	0.26	0.15	0.15	0.22	0.04	n.n.	520.9	459.6	484.2	477.4	n.n.	n.n.	n.t
EP3C11	n.t	n.t	n.t	n.t	n.t	0.81	n.t	n.t	n.n.	n.n.	n.n.	n.n.	n.n.	n.n.	n.t	n.t
EP3F2	n.t	n.t	n.b	n.t	n.t	n.t	n.t	n.t	n.n.	n.n.	n.n.	n.n.	n.n.	n.n.	n.t	n.t
KP1B4	n.b	n.t	n.t	n.t	n.b.	415.1	n.b.	n.t	n.n.	n.n.	n.n.	294.4	n.n.	28.06	n.t	n.t
KP1B5	0.72	0.7	1.83	n.t	2.66	9.54	55.19	n.t	n.n.	481.51	213.68	367.37	471.85	323.91	n.n.	n.n.
KP1C9	0.08	n.t	747	25.69	0.05	2.04	29.71	n.t	2.89	202.95	80.23	2.02	0.13	1.22	n.n.	n.n.
KP1D5	n.t	0.54	n.t	n.t	0.35	0.27	n.t	0.1	n.t	n.t	n.t	n.t	n.t	n.t	n.t	n.t
KP1G11	0.31	0.31	0.61	1.06	0.36	1.33	0.77	0.1	n.n.	308.9	343.1	n.n.	n.n.	275.2	n.n.	n.n.
KP2A10	n.b	n.t	n.t	n.t	n.t	99.07	n.b	n.t	n.n.	n.n.	n.n.	n.n.	n.n.	n.n.	n.t	n.t
KP2A7	n.b	n.t	n.t	n.t	n.t	n.t	n.t	n.t	n.n.	247.3	310.7	n.n.	n.n.	112.5	n.t	n.t
KP2B10	n.b	n.t	n.t	n.t	n.t	n.t	n.t	n.t	n.n.	n.n.	383.7	419.7	569.8	338.5	n.t	n.t
KP2C6	4.47	n.b.	26.36	3.85	31.48	5.01	n.t	n.t	516.79	410.81	408.39	304.58	611.96	18.34	n.n.	n.t
KP3F12	n.b.	n.b.	n.b.	n.t	n.t	n.b.	n.t	n.t	n.t	n.t	n.t	n.t	n.t	n.t	n.t	n.t
KP3G12	n.t	n.t	n.b.	n.t	n.t	n.t	n.t	n.t	n.t	n.t	n.t	n.t	n.t	n.t	n.t	n.t
BP3D5	2.99	13.33	n.t	n.t	14.09	6.81	1.12	1.83	n.n	0.5	1.4	15.4	n.n	n.n	4.5	0.08
