# Supplementary material for: Nanobody screening and machine learning guided identification of cross-variant anti-SARS-CoV-2 neutralizing heavy-chain only antibodies
Source: PLoS Pathog. 2025 Jan 23;21(1):e1012903. doi: 10.1371/journal.ppat.1012903 (PMC11793827; doi:10.1371/journal.ppat.1012903)
Supplement: S2 Table — (XLSX) [file ppat.1012903.s002.xlsx]

## Sheet: Sheet1
S2 Table. PBS and Tween percentages for different biopanning rounds
	Wash #1	Wash #2	Wash #3	Wash #4	Wash #5	Wash #6	Wash #7	Wash #8	Wash #9	Wash #10
Round 1	PBS	0.1% Tween PBST	0.25% Tween PBST	0.5% Tween PBST	PBS	PBS
Round 2	0.2% Tween PBST	0.4% Tween PBST	0.6% Tween PBST	0.8% Tween PBST	1% Tween PBST	PBS	PBS
Round 3+	0.1% Tween PBST	0.2% Tween PBST	0.4% Tween PBST	0.6% Tween PBST	0.8% Tween PBST	1% Tween PBST	0.1% Tween PBST	PBS	PBS	PBS
