# Supplementary material for: Nanobody screening and machine learning guided identification of cross-variant anti-SARS-CoV-2 neutralizing heavy-chain only antibodies
Source: PLoS Pathog. 2025 Jan 23;21(1):e1012903. doi: 10.1371/journal.ppat.1012903 (PMC11793827; doi:10.1371/journal.ppat.1012903)
Supplement: S1 Data — (XLSX) [file ppat.1012903.s008.xlsx]

## Sheet: Fig 6
The values used to build graphs Fig 6A, 6B: HCAb concentration–binding response data at Abs450nm through ELISA for HCAb - variant combination
Omicron BA.1
HCAbs (nM)	Binding response data at Abs450nm for HCAbs
	BP1B1			BP2A6			BP3D5
125	2.4332	2.2683	2.8353	2.1424	2.1419	2.1224	3.3021	3.2944	3.2488
41.6667	1.7347	3.1243	2.9393	2.0289	2.2897	1.7025	3.0932	2.9987	3.3035
13.8889	1.552	1.8687	2.1624	1.791	1.469	1.4937	3.0814	3.2255	3.0225
4.62963	0.8468	1.4442	1.3671	1.9293	1.1888	1.611	2.9195	2.7309	2.4901
1.54321	0.3059	0.5697	0.5922	0.9023	0.7288	0.663	1.6904	2.0959	1.8383
0.514403	0.1417	0.2534	0.3242	0.3138	0.2618	0.4363	1.0128	1.019	0.9148
0.171468	0.104	0.1223	0.1421	0.7241	0.1061	0.1842	0.5295	0.5207	0.4785
0.057156	0.0892	0.0837	0.0909	0.1025	0.1471	1.0622	0.323	0.2358	0.2551
Omicron BA.5
HCAbs (nM)	Binding response data at Abs450nm for HCAbs
	BP1B1			BP2A6			BP3D5
125	1.4005	1.4756	1.7503	2.7182	2.1719	2.0907	3.3514	3.2825	3.2476
41.6667	0.8285	1.1071	1.3484	2.5173	2.2437	2.1173	3.0673	3.2288	3.3354
13.8889	0.8832	1.0443	1.0122	1.9974	1.8292	2.1184	2.6118	3.0836	2.9899
4.62963	0.8166	0.9036	0.7141	1.0744	1.2363	1.2983	2.3775	2.5655	2.587
1.54321	0.5861	0.4367	0.451	0.5381	0.6868	0.7104	1.3798	1.3979	1.6407
0.514403	0.2727	0.2212	0.409	0.3809	0.7422	0.3471	0.6159	0.6793	0.564
0.171468	0.1851	0.1944	0.1856	0.1415	0.2951	0.1849	0.3304	0.3293	0.2537
0.057156	0.1144	0.1357	0.108	0.1071	0.1698	0.1222	0.1359	0.1597	0.18
The values used to build graphs Fig 6C, 6D: Normalized fluorescence value using no-treatment infection value for HCAb - variant combination
Omicron BA.1
HCAbs (nM)	Normalized fluorescence value for HCAbs
	BP1B1			BP2A6			BP3D5
625	17.9715	21.1965	21.159	4.7904	10.5543	10.5052	7.93031	7.6656	6.43587
208.333	30.5443	32.803	40.7449	8.13133	7.02862	12.5399	8.09261	6.03732	6.35875
69.4444	43.6122	53.5898	67.6706	17.6875	15.2214	15.656	11.498	8.85981	12.9025
23.1481	74.1377	71.5984	84.5359	32.1946	27.7337	25.2216	20.8326	13.5963	14.6006
7.71605	73.4684	74.4669	82.5877	42.626	39.1078	44.7186	38.7071	35.1621	28.8308
2.57202	81.3153	95.6034	98.2687	72.4928	62.6748	70.967	73.2052	50.8357	70.1633
0.857339	100.705	113.548	103.702	84.8363	79.255	90.3181	95.8387	87.4597	66.5408
Omicron BA.5
HCAbs (nM)	Normalized fluorescence value for HCAbs
	BP1B1			BP2A6			BP3D5
625	5.80928	5.56993	11.0548	9.312	8.07882	7.01483	4.25283	0.778165	2.15712
208.333	11.1698	10.8985	10.3951	9.66653	6.58745	8.63295	2.53404	4.23711	1.54751
69.4444	13.2429	15.9457	13.65	15.6149	13.2962	13.9061	2.76485	2.6682	3.58436
23.1481	27.6678	17.7478	28.8472	22.9686	15.0112	17.0475	3.10954	1.69484	2.28002
7.71605	49.1649	46.1741	49.4526	29.991	30.6402	24.7567	6.49215	2.14473	3.55757
2.57202	56.3339	60.4507	71.7924	38.0542	49.0406	42.3965	4.43613	3.14958	5.68074
0.857339	66.7239	82.6288	104.353	67.9987	88.7849	68.9101	7.36495	6.61639	9.21583

## Sheet: Fig 7
The values used to build graph Fig 7: Percentage ACE2_rbFc signal was calculated by dividing the maximum response in binding with SARS-CoV-2 RBD of the premixed ACE2_rbFc and HCAbs
Omicron BA.1
Log[HCAbs, nM]	BP1B1			BP2A6			BP3D5			EP2G4			KP1G11
No HCAbs	100	100	100	100	100	100	100	100	100	100	100	100	100	100	100
-1.79588	91.2256	105.367	115.903	91.4089	93.0403	102.344	100	100	110	103.002	101.121	101.041	102.022	99.6627	99.8342
-1.09691	101.501	87.4622	91.8354	102.749	95.6044	94.6484	82.1252	71.5333	81.3039	106.502	117.284	107.417	99.8077	118.654	104.862
-0.39794	110.858	74.9245	71.1782	102.062	101.465	97.4066	86.4599	68.1948	83.0015	134.753	101.235	110.914	124.615	104.038	107.467
0.30103	96.5148	82.6284	80.9758	66.6667	67.7656	63.6996	61.5907	55.197	57.8953	101.121	113.992	108.632	113.654	106.154	111.003
1	80.429	76.1329	48.7251	32.6461	36.3004	36.6634	36.5375	36.2167	36.9029	122.646	102.469	135.069	116.538	100	129.923
1.69897	80.4853	88.6707	78.0302	23.7801	24.5787	29.4945	32.1327	36.6247	38.5592	112.556	106.379	116.035	98.6539	108.846	109.975
2.39794	53.8874	72.6586	71.932	20.6529	19.6703	20.8505	17.2702	26.1645	18.3064	134.978	101.852	130.256	111.923	102.885	118.144
Omicron BA.5
Log[HCAbs, nM]	BP1B1			BP2A6			BP3D5			EP2G4			KP1G11
No HCAbs	100	100	100	100	100	100	100	100	100	100	100	100	100	100	100
-1.79588	94	99.1045	92.17	91.8957	102.146	92.17	93.2491	91.5653	101.648	109.676	112.646	122.277	111.235	114.247	110.486
-1.09691	87.2	92.5373	92.2082	97.6758	94.4245	92.2082	91.0521	90.448	85.3051	110.766	113.765	123.492	105.716	108.578	105.754
-0.39794	102.8	103.731	84.676	99.7554	90.5277	84.676	82.3894	83.9352	81.4991	109.676	112.646	133.393	113.736	116.816	127.956
0.30103	100.8	104.478	64.0397	69.1255	74.7839	64.0397	71.627	73.994	69.17	107.332	110.238	120.751	114.694	117.8	130.197
1	108	102.985	64.2554	71.0698	74.9652	64.2554	61.4327	62.6915	55.2353	107.933	110.856	108.957	114.716	117.823	130.222
1.69897	106.8	108.955	66.5482	66.126	68.3149	66.5482	61.8428	68.0096	71.4188	114.819	117.927	109.972	108.994	111.945	117.098
2.39794	102.4	108.657	62.4257	55.6039	56.8749	62.4257	49.5454	56.0666	58.6146	111.235	114.247	127.397	114.694	117.8	129.034

## Sheet: Fig 8
The values used to build graph Fig 8: Binding absorbance (nM) through BLI to study binding against two epitopes on SARS-CoV-2 RBD variants, specifically Delta (A), Omicron BA.1 (B) and Omicron BA.5 (C)
Figure 8A, KP1C9 as first HCAb for 600 s, followed by injection of a second HCAb for 600 s for Delta variant											Figure 8B, BP1B1 as first HCAb for 600 s, followed by injection of a second HCAb for 600 s for Omicron BA.1 variant										Figure 8C, BP3D5 as first HCAb for 600 s, followed by injection of a second HCAb for 600 s for Omicron BA.5 variant
HCAb for first association step	Buffer	KP1C9									HCAb for first association step	Buffer	BP1B1								HCAb for first association step	Buffer	BP3D5
HCAb for second association step	Buffer	KP1C9	AP1C3	BP2H9	KP1B5	KP2C6	BP1B1	BP2A6			HCAb for second association step	Buffer	BP1B1	AP1C3	BP1A10	BP2A6	KP1C9	KP1G11			HCAb for second association step	Buffer	BP3D5	BP1B1	BP2A6	AP1C3	KP2C6
Time	Binding absorbance (nm)										Time	Binding absorbance (nm)									Time	Binding absorbance (nm)
0.2	0.004	-0.00471	0.00497	-0.0138	-0.00368	0.00765	0.00259	-0.00315			0.2	-0.00333	-0.00618	-0.00385	0.00433	0.00124	-0.00441	0.00134			0.2	0.00077	0.00501	-0.00687	-0.00177	-3.7e-05	-0.00559
0.4	0.00947	-0.00183	0.00232	-0.01493	-0.0114	0.00949	0.00739	0.00302			0.4	-0.00154	-0.00253	0.00123	0.01518	-0.00369	-0.00165	0.00156			0.4	0.000538	0.00865	-0.00068	0.00358	-0.00535	-0.00272
0.6	0.00642	0.00578	0.004	-0.0093	-0.00605	0.00225	0.000217	0.000586			0.6	0.00194	0.000426	0.00325	0.00281	0.00616	0.00738	0.000128			0.6	0.00199	0.00242	0.00376	0.00658	-0.00709	-0.0019
0.8	0.00221	-0.00297	0.00536	-0.01327	-0.00356	0.00143	0.0027	-0.0046			0.8	-0.00278	0.000267	-0.00156	-0.00047	0.00499	-0.00414	0.000277			0.8	0.000291	0.00336	0.0026	-0.00127	-0.00498	-0.00565
1	-9e-06	-0.00418	-0.00078	-0.01861	-0.00697	0.00459	0.00895	0.00395			1	-0.00312	-0.00328	-0.00395	0.01158	-0.00174	-0.00415	0.000231			1	0.000959	0.0055	-0.00821	-0.000753	-0.00176	-0.00394
1.2	0.0038	-0.00194	-0.00371	-0.01549	-0.01295	0.00171	-0.00682	0.00182			1.2	0.00162	-0.00437	-0.00211	0.00458	0.00374	0.00264	-0.00307			1.2	-0.000154	0.00156	-0.000746	0.00168	-0.00397	-0.00377
1.4	0.0084	-0.00375	0.000571	-0.01231	-0.00669	0.00141	-0.0039	-0.00862			1.4	-0.000481	-0.00579	-0.00576	-0.00324	0.00467	-0.00423	-0.00351			1.4	1.4e-05	0.00202	0.00149	-0.00155	-0.007	-0.00587
1.6	-0.000779	-0.00873	-0.000754	-0.01503	-0.00811	-0.00115	0.00135	-0.00653			1.6	-0.00107	-0.00723	-0.00438	0.00739	-0.00336	-0.00392	-0.0026			1.6	-0.000292	0.00386	-0.00492	-0.00275	-0.00731	-0.01298
1.8	-0.00606	-0.00735	-0.0061	-0.01369	-0.014	-0.000352	-0.00758	-0.00427			1.8	-0.00354	-0.00145	-0.00352	0.00686	0.00236	-0.00212	-0.00392			1.8	0.00149	0.00653	-0.00732	0.00489	-0.00463	-0.00432
2	0.00724	-0.01136	-0.00274	-0.02373	-0.0149	0.00413	-0.00453	-0.0033			2	-0.00229	-0.00395	-0.00415	2e-06	-0.00268	-0.00629	-0.00774			2	-0.000835	0.00121	-0.00241	0.0048	-0.007	-0.0104
2.2	0.01035	-0.00164	0.000261	-0.01935	-0.00701	-0.00304	0.00201	-0.00225			2.2	0.00127	-0.00869	-0.00583	0.0045	0.000504	-0.00318	0.00343			2.2	-6.4e-05	0.00244	-0.00366	-0.00222	-0.01442	-0.01148
2.4	-0.00667	-0.00281	-0.00552	-0.01061	-0.00361	-0.00417	2.6e-05	-5e-06			2.4	-0.00135	-0.00626	-0.000357	-0.00081	0.0026	-0.00202	0.00156			2.4	-0.0014	-0.00495	-0.00398	-0.00421	-0.00612	-0.01175
2.6	-0.00355	-0.01132	-0.00943	-0.01245	-0.01271	0.000812	-0.00792	-0.00186			2.6	-0.00466	-0.0077	-0.00347	0.000683	-0.00649	-0.01408	-0.00431			2.6	0.00111	0.000683	-0.00468	-0.00632	-0.00785	-0.01069
2.8	0.01598	-0.00642	-0.00225	-0.01996	-0.01377	0.0003	0.00254	-0.0032			2.8	-0.00313	-0.01021	-0.00702	0.00637	-0.000233	-0.0085	-0.0027			2.8	-0.000885	-0.00186	-0.00734	-0.0054	-0.01354	-0.01315
3	0.00263	-0.00191	-0.00785	-0.01361	-0.00774	-0.00323	0.000392	-0.00411			3	0.00199	-0.00444	-0.00238	0.00558	-0.00144	0.00377	0.00221			3	0.000465	-0.00337	-0.00931	-0.000371	-0.0085	-0.01045
3.2	-0.00526	-0.00968	-0.00982	-0.01155	-0.01174	-0.00544	-0.00578	-0.01009			3.2	-0.00229	-0.00927	-0.00537	-0.00248	-0.00232	-0.000891	-0.00117			3.2	-0.000643	-0.00283	-0.000748	-0.00543	-0.00944	-0.00824
3.4	0.00742	-0.01092	-0.00131	-0.02158	-0.01517	0.00023	0.00526	-0.00707			3.4	-0.00589	-0.01114	-0.00846	-0.000368	-0.000572	-0.01185	0.00178			3.4	-0.000456	0.00419	-0.01158	-0.00771	-0.00933	-0.01237
3.6	0.00568	-0.0016	-0.00153	-0.0172	-0.01236	-0.00166	-0.00195	-0.00247			3.6	0.0012	-0.01083	-0.00146	0.0077	0.000908	-0.00408	0.00362			3.6	-0.00017	-0.00251	-0.00717	-0.00386	-0.01247	-0.00599
3.8	-0.00258	-0.00617	-0.00383	-0.01455	-0.00906	-0.00635	-0.00902	-0.0087			3.8	0.00175	-0.00699	-0.00507	0.000514	0.0022	-0.00242	-0.00604			3.8	-0.00185	-0.00257	-0.0052	-0.00215	-0.01318	-0.00889
4	-0.00442	-0.0079	-0.00529	-0.01939	-0.01127	-0.00105	0.00151	-0.01395			4	-0.00339	-0.00952	-0.01352	0.000414	-0.00357	-0.00735	-0.000147			4	-0.000631	-0.00368	-0.00414	-0.01048	-0.00952	-0.01559
4.2	-0.00317	-0.00593	-0.00473	-0.01812	-0.01764	-0.00148	-0.00232	0.00122			4.2	-0.00274	-0.0094	-0.00413	0.00692	-0.00239	-0.00689	0.00645			4.2	9.8e-05	0.000421	-0.01042	-0.00461	-0.00623	-0.01448
4.4	0.00116	-0.00912	-0.01183	-0.01754	-0.01304	0.00011	-0.01114	-0.00877			4.4	-0.00435	-0.01002	-0.00347	0.00329	-0.00373	-0.00452	-0.00727			4.4	0.000575	-0.00196	-0.00801	-0.00846	-0.00813	-0.0069
4.6	0.000383	-0.0097	0.000466	-0.01787	-0.01374	-0.00705	-0.0068	-0.00777			4.6	0.000348	-0.01447	-0.00696	-0.0064	-0.00507	-0.00521	0.00212			4.6	0.00175	-0.00073	-0.00511	-0.00564	-0.01236	-0.01402
4.8	-0.00578	-0.00403	-0.00756	-0.0161	-0.01539	-0.00481	0.00307	-0.00243			4.8	0.000591	-0.01099	-0.00456	0.00595	-0.00194	0.0015	0.00672			4.8	-0.00102	-0.00415	-0.00903	-0.00304	-0.00806	-0.01489
5	-0.00176	-0.00797	-0.0043	-0.01587	-0.01665	0.000978	-0.01264	-0.00506			5	-0.00167	-0.00717	-0.00568	0.00128	-0.00128	-0.00548	-0.00621			5	3.9e-05	-6.4e-05	-0.00732	-0.00378	-0.0092	-0.00941
5.2	0.01302	-0.00794	-0.00571	-0.02623	-0.0182	6.7e-05	-0.01144	-0.00691			5.2	-0.0046	-0.01321	-0.01233	-0.00179	-0.00344	-0.01327	-0.0064			5.2	-0.00027	-0.00014	-0.01359	-0.00356	-0.00976	-0.01334
5.4	-0.000321	-0.00247	-0.0063	-0.01363	-0.01068	-0.00444	0.0025	-0.00984			5.4	-0.000672	-0.00609	-0.00135	0.00479	-0.00586	-0.00465	0.00246			5.4	-0.000989	-0.00418	-0.00966	-0.00213	-0.01121	-0.01119
5.6	-0.014	-0.0103	-0.01069	-0.01585	-0.01138	-0.00592	-0.00907	-0.000439			5.6	-0.00112	-0.00238	-0.00278	-0.00313	0.00361	-0.00159	-0.00305			5.6	0.000143	-0.00152	-0.00672	-0.00142	-0.01174	-0.00862
5.8	0.00818	-0.00996	-0.0052	-0.02629	-0.01908	0.00368	-0.00849	-0.00648			5.8	-0.0063	-0.0121	-0.01237	0.00185	-0.00258	-0.01	-0.00549			5.8	0.000643	-0.000223	-0.01393	-0.0158	-0.00803	-0.01706
6	0.00908	-0.00558	-0.00682	-0.02627	-0.00889	-0.00142	-0.00169	-0.00762			6	-0.00421	-0.0149	-0.00566	0.00683	0.00285	-0.01092	0.00373			6	0.00169	-0.00542	-0.00878	-0.00426	-0.01963	-0.01197
6.2	-0.00695	-0.00523	-0.01358	-0.01688	-0.00602	-0.00946	-0.00554	-0.00309			6.2	-0.000158	-0.01013	-0.00785	-0.00146	0.0043	-0.000708	-0.000863			6.2	4.6e-05	0.00021	-0.00791	-0.000899	-0.01869	-0.00874
6.4	-0.00431	-0.0122	-0.00478	-0.02047	-0.01511	0.00161	-0.00617	-0.01228			6.4	-0.00233	-0.00834	-0.00838	-0.00459	-0.00405	-0.00841	-0.00128			6.4	-0.00115	-0.00487	-0.00609	-0.00636	-0.00897	-0.01572
6.6	-0.00381	-0.00518	-0.00666	-0.02178	-0.01988	0.0016	0.00197	-0.00357			6.6	-0.00569	-0.01168	-0.0099	0.00237	-0.00165	-0.01033	0.000535			6.6	0.000886	-0.0026	-0.01338	-0.00517	-0.00821	-0.01921
6.8	-0.00147	-0.00797	-0.00758	-0.0147	-0.00957	-0.00455	-0.00919	-0.000284			6.8	-0.00212	-0.01071	-0.00472	0.00326	-0.00239	-0.00598	-0.00257			6.8	0.000416	-0.00175	-0.00887	-0.00603	-0.01009	-0.00965
7	6.4e-05	-0.01022	-0.00719	-0.01354	-0.00951	-0.00856	-0.00287	-0.00962			7	-0.00214	-0.01297	-0.00887	-0.00288	-0.00108	-0.00846	-0.0046			7	8e-06	-0.00591	-0.00651	-0.00379	-0.01663	-0.01699
7.2	-0.00948	-0.01	-0.00356	-0.01661	-0.01192	-0.00231	0.00322	-0.00818			7.2	-0.000535	-0.00977	-0.00671	0.00255	0.00246	-0.00321	0.00588			7.2	-0.000533	-0.00275	-0.00925	-0.00537	-0.01674	-0.02011
7.4	-0.00829	-0.01198	-0.01314	-0.01019	-0.01717	-0.00636	-0.00984	-0.00353			7.4	-0.00653	-0.00365	-0.00179	0.00415	-0.00212	-0.00357	-0.00133			7.4	-0.00108	-0.00646	-0.01373	-0.00669	-0.01009	-0.0143
7.6	-0.000347	-0.00933	-0.00686	-0.01969	-0.01177	0.000943	-0.01228	-0.01135			7.6	-0.00246	-0.01147	-0.0139	-0.0012	-0.00112	-0.00796	-0.00929			7.6	0.000193	-0.00223	-0.01281	-0.00826	-0.01086	-0.01259
7.8	-0.00052	-0.00797	-0.00744	-0.01787	-0.00669	-0.00888	0.0039	-0.00303			7.8	-0.00201	-0.01401	-0.00827	0.00307	-0.000883	-0.00515	0.00284			7.8	0.000348	-0.00153	-0.009	-0.0023	-0.01355	-0.01508
8	-0.01244	-0.00941	-0.01039	-0.01215	-0.01371	-0.00665	-0.00185	-0.0028			8	-0.00269	-0.00959	-0.00269	0.00125	-0.00223	-0.00227	0.00384			8	-0.00134	-0.00108	-0.00579	-0.00206	-0.01297	-0.01366
8.2	0.00279	-0.009	-0.0104	-0.01677	-0.01316	0.00123	-0.01209	-0.00744			8.2	-0.00191	-0.00958	-0.00972	-0.000938	-0.00388	-0.00749	-0.0052			8.2	-0.000765	-0.000833	-0.00677	-0.0093	-0.01109	-0.01229
8.4	0.00972	-0.00813	-0.00605	-0.02339	-0.01519	0.00143	0.00258	-0.00613			8.4	-0.00324	-0.01101	-0.0149	0.00477	-0.00279	-0.01264	0.00185			8.4	-0.000565	0.00169	-0.01595	-0.00732	-0.01358	-0.01593
8.6	-0.00614	-0.00477	-0.00758	-0.01331	-0.0069	-0.00457	-0.000167	-0.00542			8.6	-0.00161	-0.01144	-0.00237	0.00845	0.000168	-0.00378	-0.00151			8.6	-0.00128	0.000357	-0.00954	-0.00288	-0.01771	-0.0111
8.8	-0.00984	-0.0131	-0.00886	-0.01383	-0.0124	-0.00161	-0.00812	-0.0062			8.8	0.00136	-0.01166	-0.00812	-0.00231	-0.00118	-0.000584	-0.00418			8.8	-0.0022	-0.00583	0.00214	-0.00826	-0.01477	-0.01114
9	0.00525	-0.00927	-0.00654	-0.01917	-0.01456	0.00492	-0.008	-0.00797			9	-0.00593	-0.0143	-0.01668	0.00159	-0.00483	-0.01144	-0.000588			9	7e-06	-0.00361	-0.01659	-0.01235	-0.0127	-0.01595
9.2	0.00148	-0.00583	-0.01135	-0.0178	-0.00791	-0.00168	-0.00588	-0.00735			9.2	-0.00341	-0.01119	-0.00613	0.00854	-0.000341	-0.00826	-0.00229			9.2	0.000543	-0.00502	-0.014	-0.00623	-0.0108	-0.01375
9.4	-0.00923	-0.01088	-0.01036	-0.01609	-0.00484	-0.00449	-0.00712	-0.01198			9.4	-0.00286	-0.01281	-0.00607	0.00172	0.00459	0.00151	-0.00364			9.4	-0.000679	-0.0044	-0.00588	-0.00646	-0.01084	-0.00763
9.6	0.00166	-0.01093	-0.0097	-0.0186	-0.01766	-0.00172	-0.00215	-0.01202			9.6	-0.0037	-0.01304	-0.0151	0.00103	-0.00291	-0.00785	0.00288			9.6	-0.000295	-0.00116	-0.00575	-0.00727	-0.01403	-0.01697
9.8	0.00202	-0.00767	-0.00777	-0.02245	-0.01718	0.000245	-0.00623	-0.0084			9.8	-0.00552	-0.00971	-0.0049	0.00618	-0.00225	-0.00337	0.00371			9.8	-0.000494	-0.00555	-0.01326	-0.00749	-0.01314	-0.01268
10	-0.00153	-0.0087	-0.00822	-0.0196	-0.00972	0.000947	-0.01263	-0.0091			10	-0.00355	-0.01382	-0.00646	0.00209	0.000563	-0.00542	-0.00512			10	-0.00108	-0.00462	-0.00991	-0.01061	-0.01378	-0.00874
10.2	-0.000444	-0.01438	-0.00704	-0.01624	-0.00713	-0.00308	-0.00555	-0.00886			10.2	-0.00211	-0.01583	-0.01106	-0.00221	0.000183	-0.00854	0.00325			10.2	-0.00111	-0.00346	-0.00878	-0.00743	-0.01322	-0.01732
10.4	-0.00623	-0.01389	-0.01177	-0.01648	-0.01447	-0.00378	0.00238	-0.00435			10.4	0.0016	-0.01591	-0.00443	0.00528	0.00275	0.000554	0.00714			10.4	-0.000964	-0.00417	-0.00545	-0.00248	-0.01718	-0.01994
10.6	-0.00265	-0.01156	-0.01111	-0.0156	-0.0165	-0.00237	-0.01499	-0.00205			10.6	-0.00475	-0.01729	-0.00238	0.00424	-0.00147	-0.00187	-0.00408			10.6	-0.000979	-0.00246	-0.00909	-0.00744	-0.01262	-0.0156
10.8	0.01029	-0.01244	-0.00485	-0.01971	-0.01129	-0.000226	-0.00943	-0.00834			10.8	-0.00716	-0.02238	-0.00925	0.0013	-0.00437	-0.01047	-0.00322			10.8	-0.00264	-0.00434	-0.00929	-0.00856	-0.01051	-0.01637
11	-0.00554	-0.00769	-0.00434	-0.01918	-0.00949	-0.0042	-0.000547	-0.00859			11	-0.00111	-0.01187	-0.01018	0.00317	-2.4e-05	-0.00474	0.00476			11	-0.000222	-0.00442	-0.01196	-0.00767	-0.01222	-0.01073
11.2	-0.01405	-0.01451	-0.01306	-0.01493	-0.01017	-0.00722	-0.00814	-0.00635			11.2	-0.00103	-0.01201	-0.00183	-0.000507	0.00351	0.000407	1.2e-05			11.2	-0.0011	-0.00954	-0.01266	-0.00536	-0.0165	-0.01332
11.4	0.00285	-0.00963	-0.00693	-0.02196	-0.01373	0.00098	-0.00611	-0.00652			11.4	-0.00629	-0.01405	-0.01122	0.0012	0.000736	-0.01342	-0.00227			11.4	-0.000449	-0.00489	-0.009	-0.01038	-0.01201	-0.0176
11.6	0.00383	-0.0081	-0.00579	-0.02171	-0.01124	-0.00308	-0.000331	-0.00551			11.6	-0.00493	-0.01516	-0.00941	0.00778	0.001	-0.01343	-0.00361			11.6	0.000497	-0.00667	-0.01175	-0.00769	-0.01325	-0.01286
11.8	-0.01191	-0.00958	-0.01198	-0.01492	-0.00815	-0.00499	-0.00412	-0.00466			11.8	-0.000116	-0.00943	-0.00436	0.00257	0.00155	0.00374	-0.00379			11.8	0.000236	-0.00229	-0.01207	-0.00435	-0.01462	-0.01167
12	-0.00409	-0.0135	-0.00652	-0.01897	-0.0201	-0.00218	-0.01091	-0.01049			12	-0.00344	-0.01129	-0.01021	0.00304	-0.00187	-0.01002	-0.00147			12	-0.00122	-0.00187	-0.00744	-0.00978	-0.01122	-0.01926
12.2	-9.6e-05	-0.00747	-0.00953	-0.023	-0.01669	0.000286	-0.00458	-0.00457			12.2	-0.00399	-0.01566	-0.00911	0.00611	-0.000504	-0.00996	0.000679			12.2	-0.000917	-0.00442	-0.00938	-0.00998	-0.01449	-0.01841
12.4	-0.00433	-0.01185	-0.00878	-0.01697	-0.00774	-0.00357	-0.01251	-0.00772			12.4	-0.00333	-0.01275	-0.00361	0.00416	0.00154	-0.00429	-0.00136			12.4	-0.000536	-0.00608	-0.01735	-0.00914	-0.00987	-0.01307
12.6	-0.00643	-0.01455	-0.01178	-0.01433	-0.01086	-0.00275	-0.00964	-0.00796			12.6	-0.00537	-0.01387	-0.01516	0.00152	0.00574	-0.00776	-0.00115			12.6	-0.000452	-0.00322	-0.01059	-0.01248	-0.01455	-0.01455
12.8	-0.00907	-0.01018	-0.00669	-0.01961	-0.01591	-0.00204	0.00172	-0.00917			12.8	-0.00445	-0.01486	-0.0123	0.00206	0.00198	-0.007	0.00413			12.8	-0.0019	-0.00519	-0.01179	-0.00401	-0.01827	-0.01774
13	-0.0022	-0.01361	-0.01434	-0.01619	-0.0118	-0.00357	-0.01099	-0.00244			13	-0.00322	-0.01122	-0.00473	0.00678	0.002	-0.00445	0.00418			13	-0.000197	-0.00156	-0.01339	-0.00881	-0.01169	-0.01236
13.2	-0.00432	-0.01409	-0.00791	-0.01566	-0.01118	-0.00034	-0.01482	-0.00933			13.2	-0.0047	-0.01249	-0.00826	0.00275	0.00653	-0.00981	-0.00688			13.2	-0.00376	-0.00364	-0.00917	-0.01061	-0.00977	-0.01227
13.4	-0.00887	-0.00882	-0.00617	-0.02193	-0.00577	-0.00294	0.00134	-0.01219			13.4	-0.00436	-0.01745	-0.01119	0.0032	-0.00335	-0.00785	0.00655			13.4	-0.0015	-0.000251	-0.00927	-0.00608	-0.01323	-0.02161
13.6	-0.01013	-0.01198	-0.01454	-0.01152	-0.0138	0.000242	-0.00427	-0.00434			13.6	-0.00154	-0.00769	-0.00388	-0.00012	0.00231	-0.000671	0.00283			13.6	0.000343	-0.00628	-0.00809	-0.00933	-0.0143	-0.01554
13.8	0.00115	-0.01597	-0.00944	-0.01835	-0.01364	-0.00239	-0.01587	-0.00706			13.8	-0.007	-0.01181	-0.01024	-0.0015	0.00156	-0.00815	-0.00548			13.8	0.000505	-0.00469	-0.01134	-0.00973	-0.01039	-0.01668
14	0.00642	-0.01167	-0.00905	-0.01671	-0.00433	0.00184	-0.00499	-0.00651			14	-0.00705	-0.01959	-0.01015	0.00695	3.1e-05	-0.015	-0.00062			14	0.0022	-0.00502	-0.01293	-0.00874	-0.01084	-0.01648
14.2	-0.0076	-0.00877	-0.01114	-0.0148	-0.00423	-0.00673	-0.00609	-0.00626			14.2	-0.00327	-0.00966	-0.00498	0.00741	0.00625	-0.00412	0.00537			14.2	0.000297	-0.00281	-0.0096	-0.00226	-0.01409	-0.01075
14.4	-0.00475	-0.01511	-0.01316	-0.01763	-0.01425	-0.00103	-0.00665	-0.00873			14.4	-0.00338	-0.01276	-0.00768	0.00284	0.00155	-0.00048	-0.00181			14.4	-0.000719	-0.00779	-0.00795	-0.00795	-0.01237	-0.015
14.6	0.00389	-0.0128	-0.01032	-0.02664	-0.01441	0.00192	-0.0064	-0.01022			14.6	-0.00545	-0.0139	-0.01145	0.00439	-0.00417	-0.01288	0.00232			14.6	-0.000584	-0.000298	-0.00882	-0.0135	-0.0093	-0.01677
14.8	-0.00248	-0.00463	-0.0093	-0.01663	-0.00551	-0.00112	-0.00312	-0.00922			14.8	-0.00473	-0.01391	-0.00591	0.00868	0.00473	-0.00615	0.0027			14.8	-4e-05	-0.00746	-0.01279	-0.01203	-0.01207	-0.01299
15	-0.0041	-0.01354	-0.01407	-0.01055	-0.00793	-0.00567	-0.00865	-0.00772			15	-0.00151	-0.01114	-0.00924	-9.5e-05	0.00314	-0.00024	-0.00238			15	-0.000328	-0.00347	-0.01132	-0.01023	-0.01253	-0.01858
15.2	-0.00402	-0.01333	-0.00999	-0.01928	-0.01313	0.00395	-0.000503	-0.00488			15.2	-0.00184	-0.01402	-0.01465	0.000431	-0.000339	-0.00647	-0.000565			15.2	0.000892	-0.00586	-0.00922	-0.01602	-0.01833	-0.01442
15.4	-0.00312	-0.00946	-0.01314	-0.01845	-0.00996	-0.00121	-0.00782	0.00053			15.4	-0.00454	-0.01133	-0.00591	0.00686	-9.4e-05	-0.00753	0.00392			15.4	0.000146	-0.00562	-0.01371	-0.01017	-0.01194	-0.0169
15.6	-0.00327	-0.0084	-0.01392	-0.0204	-0.0095	-0.00142	-0.01239	-0.00773			15.6	-0.00351	-0.01345	-0.00783	0.00381	0.00358	-0.00566	-0.00315			15.6	0.00111	-0.00265	-0.01032	-0.01103	-0.0091	-0.00999
15.8	-0.00511	-0.00974	-0.00804	-0.01938	-0.00928	-0.00118	-0.00492	-0.00662			15.8	-0.0014	-0.01582	-0.01461	0.00333	0.000347	-0.01071	0.00065			15.8	-0.000513	-0.00401	-0.00782	-0.01221	-0.01223	-0.02102
16	-0.00794	-0.00816	-0.0093	-0.02087	-0.01333	-0.00115	0.001	-0.000658			16	-0.00261	-0.01745	-0.00778	0.00526	-7.4e-05	-0.00739	0.00808			16	0.00154	-0.00217	-0.01083	-0.00648	-0.01453	-0.02055
16.2	-0.00637	-0.01122	-0.01445	-0.00893	-0.01437	-0.000619	-0.01118	-0.00554			16.2	-0.00336	-0.01445	-0.00516	-0.00157	0.00536	-0.00423	0.00474			16.2	-0.000776	-0.00941	-0.0151	-0.01144	-0.01055	-0.01359
16.4	0.00684	-0.01276	-0.00886	-0.02729	-0.00758	0.00163	-0.01146	-0.0153			16.4	-0.00636	-0.01527	-0.00762	0.00225	0.00116	-0.01425	-0.00712			16.4	-0.00105	0.00437	-0.01249	-0.0152	-0.01121	-0.01852
16.6	-0.00713	-0.00589	-0.00806	-0.01747	-0.00799	-0.00754	0.00127	-0.00816			16.6	0.000506	-0.01833	-0.01644	0.00714	0.00273	-0.00571	0.00614			16.6	0.000302	-0.00169	-0.01017	-0.00399	-0.01634	-0.019
16.8	-0.0124	-0.00981	-0.01328	-0.0155	-0.01452	-0.0028	-0.0112	-0.00297			16.8	0.000382	-0.00717	-0.0068	-0.000141	0.00299	-0.000742	0.00144			16.8	-0.000458	-0.00537	-0.01039	-0.0082	-0.01402	-0.01226
17	0.00735	-0.01272	-0.01213	-0.01873	-0.01713	0.00331	-0.01294	-0.00785			17	-0.00552	-0.01207	-0.01103	0.00201	-0.00125	-0.0108	-0.00301			17	-0.000317	-0.00427	-0.01093	-0.01254	-0.0111	-0.01687
17.2	3.7e-05	-0.00347	-0.00882	-0.01842	-0.00449	0.000865	-0.000794	-0.00599			17.2	-0.00465	-0.0133	-0.00768	0.00758	-0.00229	-0.01253	0.00724			17.2	-0.000294	-0.00108	-0.01557	-0.00826	-0.01165	-0.01678
17.4	-0.0177	-0.01221	-0.01323	-0.01155	-0.00505	-0.00801	-0.00761	-0.00402			17.4	-0.00162	-0.01057	-0.00594	0.00874	0.0063	-0.00283	-0.00134			17.4	-0.00151	-0.00392	-0.01176	-0.00454	-0.01362	-0.01474
17.6	-0.0096	-0.01163	-0.00913	-0.02029	-0.01427	0.000819	-0.0096	-0.00727			17.6	-0.00367	-0.01259	-0.00892	-0.00592	0.00525	-0.00692	0.00381			17.6	0.00157	-0.000423	-0.01005	-0.01545	-0.01795	-0.01851
17.8	-0.00114	-0.00538	-0.00815	-0.01983	-0.01442	0.00155	0.00323	-0.00571			17.8	-0.00428	-0.01539	-0.01117	0.00724	0.00243	-0.01168	0.00994			17.8	-0.000435	-0.00182	-0.01602	-0.01196	-0.01083	-0.01965
18	-0.0033	-0.00748	-0.01327	-0.01698	-0.00651	-0.00126	-0.01173	-0.01116			18	-0.00251	-0.01402	-0.00865	0.01073	0.00437	-0.00698	0.000282			18	-0.00107	-0.00305	-0.01094	-0.01206	-0.00849	-0.01094
18.2	-0.00921	-0.01424	-0.00698	-0.00997	-0.00956	-0.00484	-0.01035	-0.01328			18.2	-0.00347	-0.01147	-0.01298	-0.000186	0.00639	-0.00841	-0.00273			18.2	-0.000564	-0.00513	-0.00743	-0.00604	-0.01236	-0.01563
18.4	-0.00749	-0.01059	-0.00813	-0.02018	-0.01357	0.00147	0.000744	-0.00462			18.4	-0.00181	-0.0103	-0.01422	0.00411	0.0023	-0.00671	0.00361			18.4	0.00083	-0.00355	-0.00974	-0.01267	-0.01599	-0.02094
18.6	-0.00234	-0.00899	-0.0111	-0.01117	-0.01454	-0.00381	-0.00876	-0.00173			18.6	-0.00527	-0.00942	-0.00446	0.00759	0.00321	-0.00147	0.00064			18.6	-9.2e-05	-0.00493	-0.01361	-0.01308	-0.01234	-0.01582
18.8	-0.00389	-0.00826	-0.00801	-0.01781	-0.00682	-0.00246	-0.0096	-0.01097			18.8	-0.00282	-0.0154	-0.00944	0.00221	0.00467	-0.00721	-0.00348			18.8	-0.000187	-0.00119	-0.00815	-0.01032	-0.01314	-0.01494
19	-0.00325	-0.00615	-0.00621	-0.01625	-0.00507	-0.00356	-0.00136	-0.01			19	-0.00335	-0.0189	-0.01121	0.00511	0.0031	-0.0104	0.00258			19	-0.000242	-0.00276	-0.00623	-0.00695	-0.01396	-0.01764
19.2	-0.00953	-0.009	-0.01097	-0.01226	-0.01289	-0.00278	-0.00417	0.00336			19.2	0.00181	-0.01012	-0.00704	0.00502	0.00241	-0.00158	0.00895			19.2	0.000282	-0.00625	-0.01065	-0.00624	-0.01623	-0.01556
19.4	0.000428	-0.01271	-0.01486	-0.01345	-0.00766	-0.00091	-0.00888	-0.00766			19.4	-0.00337	-0.01045	-0.00995	0.00372	0.00457	-0.00884	-0.00157			19.4	-0.000299	-0.00145	-0.00706	-0.01262	-0.01019	-0.01549
19.6	-0.00435	-0.01182	-0.00951	-0.02054	-0.00445	0.00414	0.0014	-0.00949			19.6	-0.00379	-0.01936	-0.01522	0.00942	-0.000187	-0.01581	0.00134			19.6	1.6e-05	0.00165	-0.01263	-0.01162	-0.00691	-0.0149
19.8	-0.01445	-0.00761	-0.01213	-0.01474	-0.00909	-0.00591	-0.00185	-0.00656			19.8	-0.003	-0.01609	-0.00858	0.01067	0.00219	-0.00244	0.00473			19.8	0.000613	-0.00521	-0.00782	-0.007	-0.01455	-0.01858
20	-0.00981	-0.01312	-0.00883	-0.01425	-0.01562	0.000269	-0.0084	-0.00475			20	-0.0014	-0.00806	-0.0091	0.000755	0.00405	0.00136	0.00254			20	-0.000389	-0.00494	-0.00688	-0.00976	-0.01336	-0.01848
20.2	0.00549	-0.00715	-0.01132	-0.01531	-0.01461	0.00454	-0.00468	-0.01236			20.2	-0.00414	-0.01776	-0.01046	0.00316	0.00107	-0.00279	0.00189			20.2	-0.000543	-0.000382	-0.01207	-0.01172	-0.01081	-0.01889
20.4	-0.00614	-0.00238	-0.01162	-0.01528	-0.00648	-0.000521	0.00177	-0.00221			20.4	-0.00524	-0.01336	-0.01303	0.00975	0.00616	-0.00871	0.00513			20.4	0.000832	-0.00522	-0.01271	-0.01224	-0.01118	-0.02045
20.6	-0.01194	-0.01062	-0.00882	-0.00945	-0.00624	-0.00141	-0.0065	-0.00807			20.6	-0.000464	-0.01317	-0.00558	0.00594	0.0048	-0.000838	-0.00049			20.6	-7.6e-05	-0.00271	-0.00454	-0.00375	-0.01374	-0.0136
20.8	0.00106	-0.00894	-0.00637	-0.02467	-0.0167	-0.00014	-0.000948	-0.0034			20.8	-0.00147	-0.0139	-0.0175	0.00161	0.000445	-0.00332	0.000536			20.8	-0.000223	-0.00404	-0.00998	-0.00925	-0.01368	-0.01673
21	0.000187	-0.0065	-0.01371	-0.01738	-0.01262	0.00203	-0.00307	-0.00237			21	-0.00156	-0.01286	-0.00743	0.00802	-0.00355	-0.00761	0.01147			21	-0.000762	-0.00734	-0.01149	-0.01138	-0.01159	-0.01167
21.2	-0.0092	-0.00903	-0.008	-0.01269	-0.00715	-1.9e-05	-0.00686	-0.0068			21.2	-0.000945	-0.01581	-0.01546	0.00408	0.00509	-0.00826	-0.00318			21.2	0.000337	-0.00897	-0.0103	-0.00323	-0.0115	-0.01025
21.4	-0.0097	-0.01746	-0.00984	-0.01806	-0.01204	0.000909	-0.000754	-0.00441			21.4	-0.00371	-0.01669	-0.01201	0.00227	-0.000361	-0.00715	-0.00011			21.4	-0.000345	-0.00428	-0.00377	-0.00653	-0.01326	-0.01552
21.6	-0.00299	-0.00806	-0.00872	-0.01845	-0.01241	0.00245	0.00134	-0.00561			21.6	0.000234	-0.01487	-0.00746	0.00749	-0.00149	-0.00623	0.00762			21.6	2e-06	-0.0036	-0.01396	-0.00965	-0.0159	-0.01548
21.8	0.00202	-0.01423	-0.00962	-0.01539	-0.00839	0.000936	-0.00842	-0.00607			21.8	-0.000952	-0.0104	-0.00604	0.00264	0.00246	-0.0057	0.00215			21.8	-0.00036	-0.000279	-0.01027	-0.00946	-0.01117	-0.01426
22	-0.00123	-0.01025	-0.00543	-0.01718	-0.00429	0.00138	-0.00727	-0.00435			22	-0.0046	-0.01489	-0.01277	-0.000826	-0.000732	-0.01267	-0.00309			22	-0.00213	-0.00191	-0.00947	-0.01212	-0.01423	-0.01528
22.2	-0.00832	-0.00798	-0.00933	-0.0129	-0.00642	-0.00314	0.00206	-0.00396			22.2	-0.00228	-0.01524	-0.01266	0.00923	0.000391	-0.00814	0.00275			22.2	-0.000388	-0.00674	-0.01079	-0.00658	-0.01151	-0.01775
22.4	-0.00922	-0.01049	-0.01045	-0.01188	-0.01115	0.00101	-0.01055	-0.00183			22.4	-0.00214	-0.00736	-0.00733	0.00252	0.00643	0.00035	0.00368			22.4	-6.8e-05	-0.00433	-0.00839	-0.00902	-0.0152	-0.01809
22.6	0.00311	-0.01321	-0.00644	-0.01494	-0.00882	-0.000556	-0.01209	-0.00734			22.6	-0.00367	-0.01543	-0.01079	0.00241	0.00371	-0.0134	-0.000692			22.6	-0.000743	-0.00397	-0.00946	-0.01498	-0.00936	-0.01632
22.8	-0.00204	-0.00491	-0.01082	-0.01134	-0.00598	-0.000219	0.00634	-0.00625			22.8	-0.0066	-0.01755	-0.01233	0.009	0.00156	-0.01032	0.00275			22.8	-0.00142	-0.00478	-0.01071	-0.01134	-0.01348	-0.02021
23	-0.01495	-0.01037	-0.00908	-0.00683	-0.00688	-0.00601	-0.00627	-0.00692			23	-0.00288	-0.01209	-0.00371	0.00737	0.00455	-0.00219	-0.000344			23	0.00104	-0.00534	-0.00527	-0.00971	-0.01296	-0.01503
23.2	-0.00372	-0.01405	-0.00894	-0.01641	-0.01476	0.00218	-0.00763	0.00146			23.2	-0.00284	-0.0135	-0.00977	-0.00372	0.00499	-0.00667	-0.000376			23.2	-0.000771	-0.00414	-0.00643	-0.01008	-0.01345	-0.01935
23.4	0.00345	-0.00233	-0.00843	-0.01696	-0.0096	-0.000412	0.00112	-0.00269			23.4	-0.00402	-0.01607	-0.0113	0.00566	0.00103	-0.01259	0.00243			23.4	-0.00138	-0.00376	-0.01403	-0.00823	-0.01199	-0.01988
23.6	-0.00976	-0.00533	-0.00796	-0.01067	-0.0036	-0.00314	-0.00268	-0.00123			23.6	-0.00343	-0.01201	-0.00685	0.00994	0.00599	-0.00216	0.00169			23.6	-0.003	-0.00479	-0.00932	-0.00501	-0.00898	-0.01607
23.8	-0.01361	-0.01385	-0.00777	-0.01072	-0.0107	-0.00815	-0.00203	-0.00425			23.8	-0.00103	-0.01511	-0.00863	0.0044	0.00817	-0.00403	-0.00708			23.8	-0.00276	-0.00434	-0.00405	-0.00836	-0.01553	-0.0147
24	-0.00285	-0.01112	-0.00581	-0.01628	-0.01534	-0.00106	0.0033	-0.00383			24	-0.00265	-0.0171	-0.0117	0.00303	0.00642	-0.00825	0.00693			24	-9.5e-05	-0.00171	-0.01187	-0.01065	-0.01874	-0.02412
24.2	-0.00663	-0.0106	-0.00899	-0.01026	-0.00856	-0.000555	-0.00654	-0.00543			24.2	-0.00247	-0.01269	-0.00866	0.0037	0.00221	-0.00597	0.00467			24.2	0.000145	-0.00235	-0.00861	-0.00906	-0.00542	-0.01533
24.4	-0.00533	-0.0103	-0.00833	-0.01052	-0.00831	-0.0022	-0.00451	-0.0078			24.4	-0.00285	-0.01642	-0.01078	0.000511	0.00353	-0.01114	-0.00448			24.4	-0.00168	-0.00376	-0.0086	-0.0092	-0.00517	-0.01336
24.6	-0.01013	-0.00998	-0.00382	-0.01773	-0.00767	0.000463	0.00315	-0.00523			24.6	-0.00409	-0.02144	-0.0121	0.00581	0.00258	-0.01253	0.00282			24.6	-0.00017	-0.00562	-0.0035	-0.00792	-0.01554	-0.02225
24.8	-0.00685	-0.00659	-0.01295	-0.00851	-0.01372	0.00404	-0.000697	-0.0052			24.8	0.0017	-0.0156	-0.01096	0.00802	0.0065	-0.000182	0.0097			24.8	0.000803	-0.00271	-0.00667	-0.00951	-0.01051	-0.019
25	-0.00401	-0.00989	-0.0112	-0.01528	-0.00754	0.000958	-0.00748	-0.00625			25	-0.00408	-0.01428	-0.00734	0.00224	0.00242	-0.00569	0.00572			25	-0.000765	-0.00184	-0.00969	-0.00984	-0.00664	-0.01218
25.2	-0.00583	-0.00967	-0.00212	-0.01411	-0.00821	-0.000493	0.00572	-0.00416			25.2	-0.0049	-0.0159	-0.01185	0.00406	0.00443	-0.01109	0.00217			25.2	-0.00092	-0.00374	-0.00741	-0.01031	-0.00494	-0.01488
25.4	-0.01462	-0.00521	-0.01225	-0.00518	-0.00275	0.0019	0.00579	-0.000587			25.4	-0.00353	-0.01236	-0.006	0.00756	0.00475	-0.0055	0.00317			25.4	0.00065	-0.00413	-0.00537	-0.00364	-0.00966	-0.0164
25.6	-0.00101	-0.01143	-0.00567	-0.01303	-0.0111	0.00396	-0.01132	-0.00628			25.6	-0.00193	-0.00898	-0.00961	0.00266	0.00428	-0.00285	-0.00318			25.6	-0.00099	-0.00552	-0.00547	-0.00664	-0.0089	-0.01758
25.8	0.00613	-0.008	-0.00606	-0.01776	-0.00776	-0.000234	-0.00266	-0.0105			25.8	-0.00431	-0.01323	-0.01281	-9.4e-05	0.00127	-0.0106	0.000136			25.8	-0.00113	-0.00217	-0.0129	-0.00653	-0.01326	-0.01912
26	-0.00721	-0.00579	-0.01308	-0.00638	-0.00131	-0.000356	0.0056	-0.00814			26	-0.00693	-0.01649	-0.00695	0.00611	0.00138	-0.00418	0.00388			26	8e-05	0.00174	-0.00996	-0.00809	-0.01101	-0.01337
26.2	-0.00543	-0.0163	-0.00835	-0.00869	-0.01057	0.000977	-0.00499	-0.00397			26.2	-0.00229	-0.01435	-0.00548	0.00699	0.00394	-0.00456	-0.000126			26.2	-0.00123	-0.00486	-0.00647	-0.00552	-0.01466	-0.01658
26.4	0.00459	-0.00913	-0.00299	-0.02114	-0.0101	0.00237	-0.00165	-0.00578			26.4	-0.000804	-0.01564	-0.01252	0.00183	0.00381	-0.00491	-0.00178			26.4	0.00112	-0.00154	-0.0091	-0.01298	-0.01355	-0.02206
26.6	-0.000879	-0.00136	-0.00633	-0.01493	-0.00396	0.000931	0.00293	-0.00457			26.6	-0.00117	-0.01562	-0.00841	0.00609	0.00309	-0.00695	0.00445			26.6	3.7e-05	-0.0022	-0.01165	-0.00932	-0.01079	-0.0174
26.8	-0.01356	-0.00857	-0.0097	-0.00629	-0.00313	-0.00457	-0.00146	-0.00657			26.8	-5.5e-05	-0.01197	-0.00245	0.00638	0.00633	-0.00602	0.00118			26.8	-0.00088	-0.00371	-0.00721	-0.00598	-0.00913	-0.0153
27	-0.00799	-0.00877	-0.00471	-0.01756	-0.00652	0.00237	0.00135	-6.7e-05			27	-0.00431	-0.01519	-0.01293	-0.000107	0.00194	-0.00951	-0.0036			27	-0.00114	-0.00564	-0.00715	-0.00844	-0.01144	-0.01407
27.2	-0.00224	-0.00252	-0.01222	-0.02017	-0.01241	0.000275	0.00508	-3.4e-05			27.2	-0.000154	-0.01487	-0.00806	0.00718	0.0048	-0.00382	0.0079			27.2	0.00121	-0.00177	-0.00976	-0.00327	-0.01342	-0.0183
27.4	-0.00716	-0.00445	-0.00983	-0.01061	-0.00366	-0.00134	-0.01177	-0.00329			27.4	-0.00186	-0.01202	-0.00479	0.00642	0.00336	-0.00735	-0.000314			27.4	0.000451	-0.00171	-0.01066	-0.00844	-0.00558	-0.0119
27.6	-0.01194	-0.00879	-0.00592	-0.01107	-0.00711	-0.00387	-0.000974	-0.00365			27.6	-0.00532	-0.01729	-0.0108	0.0023	0.00591	-0.01381	-0.00174			27.6	-0.000845	-0.00244	-0.00506	-0.00673	-0.01134	-0.01689
27.8	-0.01025	-0.00509	-0.01042	-0.01181	-0.012	-8.4e-05	0.00834	-0.000359			27.8	-0.00272	-0.01856	-0.00943	0.00822	0.0059	-0.00827	0.00372			27.8	-0.00156	-0.00905	-0.01	-0.00333	-0.01273	-0.01673
28	-0.00769	-0.00745	-0.0093	-0.0085	-0.01427	0.00066	-0.0114	0.000843			28	0.00245	-0.01319	-0.0018	0.00555	0.00573	0.00134	0.00259			28	3.3e-05	-0.00472	-0.00509	-0.01008	-0.01009	-0.01579
28.2	-0.00257	-0.01171	-0.006	-0.0165	-0.00622	0.00379	-0.00837	-0.01124			28.2	-0.00228	-0.01146	-0.01245	-0.00345	0.0019	-0.00745	0.00353			28.2	-0.00178	-0.0033	-0.01069	-0.01304	-0.00767	-0.01627
28.4	-0.00868	-0.00563	-0.00786	-0.01256	-0.00293	0.000614	0.00299	-0.00492			28.4	-0.00497	-0.01391	-0.00881	0.01194	0.0042	-0.01052	0.00513			28.4	-0.00175	-0.00559	-0.00877	-0.00638	-0.01425	-0.01145
28.6	-0.01524	-0.0114	-0.01226	-0.00724	-0.01298	0.00253	-0.00277	-0.00232			28.6	0.000815	-0.01266	-0.00384	0.00885	0.00463	-0.00252	0.0022			28.6	-0.00163	-0.00467	-0.00892	-0.00705	-0.01401	-0.01359
28.8	0.000728	-0.01056	-0.01009	-0.01486	-0.00961	0.00614	-0.00648	-0.00446			28.8	-0.00117	-0.0146	-0.00959	0.00257	0.00369	-0.00546	-0.000471			28.8	0.000821	-0.00505	-0.00795	-0.012	-0.01268	-0.01665
29	0.000899	-0.00369	-0.0082	-0.01481	-0.0065	0.00307	0.00425	-0.00476			29	-0.00138	-0.01544	-0.00721	0.00507	0.00285	-0.00558	0.01147			29	7.2e-05	-0.00426	-0.01802	-0.01461	-0.01472	-0.01881
29.2	-0.01343	-0.00927	-0.01099	-0.000746	0.00131	-0.0017	0.00103	-0.00194			29.2	-0.00439	-0.01687	-0.00541	0.00793	0.000868	-0.0043	0.00797			29.2	-0.000631	-0.00354	-0.00719	-0.00632	-0.01476	-0.01177
29.4	-0.01319	-0.00734	-0.01029	-0.00991	-0.01118	0.004	-0.0028	-0.00747			29.4	-0.00274	-0.01468	-0.00623	0.000449	0.00357	-0.00934	-0.00488			29.4	-0.00149	-0.00763	-0.00775	-0.00558	-0.01187	-0.0192
29.6	0.00647	-0.00567	-0.00693	-0.01493	-0.01375	0.00475	0.00351	-0.0056			29.6	0.00026	-0.01473	-0.01293	0.00767	0.00539	-0.00468	0.00363			29.6	-0.00156	0.000522	-0.00854	-0.00885	-0.00875	-0.02103
29.8	-0.00629	-0.00465	-0.00964	-0.00881	-0.00368	-0.000823	0.0038	-0.00367			29.8	-0.000542	-0.01156	-0.00329	0.00261	0.00669	-0.00255	0.00501			29.8	0.00106	-0.00248	-0.01131	-0.00991	-0.01028	-0.01335
30	-0.00813	-0.01055	-0.01002	-0.00662	-0.0066	-0.00313	-0.00675	-0.00842			30	-0.00263	-0.01555	-0.0091	0.00354	0.00459	-0.00936	0.00359			30	-0.00161	-0.00693	-0.01114	-0.00507	-0.00833	-0.0124
30.2	-0.00343	-0.0115	-0.00561	-0.01302	-0.00883	0.00184	0.00754	-0.00576			30.2	-0.00246	-0.0181	-0.00634	0.00838	0.00308	-0.0101	0.00849			30.2	-0.00159	-0.00576	-0.00312	-0.00704	-0.01415	-0.02495
30.4	-0.00613	-0.01127	-0.00998	-0.01616	-0.00521	0.0045	-0.000828	0.000658			30.4	-0.000621	-0.01182	-0.00597	0.00414	0.00502	0.00101	0.01213			30.4	0.000948	-0.00228	-0.00804	-0.00557	-0.00523	-0.02039
30.6	-0.00194	-0.00685	-0.00682	-0.01689	-0.000915	0.0067	-0.00685	-0.00814			30.6	-0.00141	-0.0159	-0.00624	0.0037	0.00739	-0.00316	0.000303			30.6	-0.00181	-0.00225	-0.0122	-0.01213	-0.00507	-0.01523
30.8	-0.00506	-0.01234	-0.00932	-0.00999	-0.00395	0.00364	0.00677	-0.00667			30.8	-0.00427	-0.01517	-0.0161	0.00481	0.00144	-0.0071	-0.00137			30.8	0.000552	0.000406	-0.01196	-0.00862	-0.00869	-0.01441
31	-0.01384	-0.00522	-0.01376	-0.00912	-0.00898	-0.00186	0.000944	-0.00332			31	-0.00157	-0.01864	-0.00616	0.01033	0.00256	-0.00712	0.00526			31	-0.000199	-0.00723	-0.01017	-0.00398	-0.01066	-0.01911
31.2	-0.000248	-0.0109	-0.01293	-0.01203	-0.00944	0.00392	-0.01046	-0.000319			31.2	-0.000783	-0.01412	-0.00563	0.00094	0.00592	-0.0039	0.000515			31.2	-0.00128	-0.00922	-0.00185	-0.00862	-0.00829	-0.01669
31.4	-0.000569	-0.0098	-0.00394	-0.01448	-0.00117	0.00415	-4.1e-05	-0.00626			31.4	-0.000948	-0.01705	-0.00784	0.00316	0.00232	-0.00276	0.0053			31.4	-0.000408	-0.00158	-0.01283	-0.01116	-0.01113	-0.01428
31.6	-0.01272	-0.00703	-0.00817	-0.00757	-0.00659	-0.00454	0.00789	-0.000863			31.6	-0.00386	-0.014	-0.00496	0.01025	0.00231	-0.00449	0.00715			31.6	0.000149	-0.000877	-0.00442	-0.0099	-0.00812	-0.01127
31.8	-0.00873	-0.00997	-0.0122	-0.0102	-0.00786	-0.000353	-0.00865	-0.00374			31.8	-0.00195	-0.01556	-0.00385	0.00902	0.00415	-0.00548	0.000114			31.8	-0.000921	-0.01011	-0.00418	-0.00442	-0.01317	-0.01539
32	0.00672	-0.01204	-0.00516	-0.01625	-0.01327	0.00514	-0.00274	-0.00378			32	0.00179	-0.01472	-0.01378	0.000916	0.00573	-0.00573	-0.00207			32	-0.00183	-0.00374	-0.01032	-0.00899	-0.00261	-0.02064
32.2	-0.00759	-0.00351	-0.00816	-0.01106	-0.00306	0.000705	0.00248	0.00185			32.2	-0.00397	-0.01468	-0.00432	0.00734	0.000645	-0.00659	0.01192			32.2	0.000905	-0.00275	-0.01002	-0.01079	-0.00907	-0.01893
32.4	-0.01643	-0.00981	-0.00759	-0.000657	-0.00459	0.00228	-0.0079	0.00115			32.4	-0.0028	-0.01618	-0.00537	0.00762	0.0063	-0.00723	0.00422			32.4	0.000506	-0.00278	-0.00673	-0.00778	-0.01359	-0.01251
32.6	-0.000586	-0.0088	-0.00563	-0.01593	-0.00986	0.00768	-0.00299	-0.00549			32.6	-0.00184	-0.01794	-0.01046	0.00497	0.00954	-0.0097	0.000219			32.6	-0.00116	-0.0022	-0.00684	-0.01056	-0.01254	-0.01828
32.8	0.00213	-0.00762	-0.00674	-0.01768	-0.00794	0.00626	0.000572	0.00162			32.8	-0.0048	-0.0176	-0.00793	0.00979	0.00162	-0.00251	0.01085			32.8	-0.000282	-0.00565	-0.01038	-0.01242	-0.01019	-0.02081
33	-0.00515	-0.00607	-0.00761	-0.00488	-0.00119	-0.00213	-0.00448	7.2e-05			33	-0.000833	-0.013	-0.00187	0.00096	0.00676	-0.000641	0.00513			33	0.000852	-0.00364	-0.01211	-0.01091	-0.00897	-0.01789
33.2	-0.00985	-0.0174	-0.00334	-0.01143	-0.00887	0.00469	0.00103	-0.00423			33.2	-0.00512	-0.01989	-0.01367	0.000439	0.00432	-0.00728	-0.000246			33.2	-0.00106	-0.00173	-0.00872	-0.01138	-0.00973	-0.01414
33.4	-0.00524	-0.00843	-0.00556	-0.01371	-0.00941	0.00845	0.00399	-0.00192			33.4	-0.00546	-0.01659	-0.00668	0.00872	0.00303	-0.01149	0.00324			33.4	2.3e-05	0.00206	-0.00653	-0.01003	-0.01001	-0.01617
33.6	0.00423	-0.00944	-0.01148	-0.01296	-0.00197	-0.000454	-0.00821	-0.00834			33.6	-0.00201	-0.01196	-0.00832	0.00608	0.00934	0.00364	0.00457			33.6	-0.000216	-0.00431	-0.01133	-0.00841	-0.00737	-0.01946
33.8	-0.00432	-0.00755	-0.00894	-0.01457	-0.00749	0.00421	-0.0073	-0.00432			33.8	-0.00437	-0.01013	-0.00919	-0.00401	0.00414	-0.00121	0.00284			33.8	-0.0012	-0.00604	-0.01213	-0.01392	-0.00804	-0.01432
34	-0.00961	-0.00755	-0.000738	-0.01238	-0.00726	0.00274	0.0052	-0.00272			34	-0.0062	-0.01407	-0.01237	0.01221	0.00221	-0.01133	0.00819			34	9.5e-05	0.000136	-0.01186	-0.01087	-0.01242	-0.01681
34.2	-0.00905	-0.00887	-0.01	-0.00814	-0.00676	0.00446	-0.00189	0.00297			34.2	-0.00277	-0.00896	-0.000537	0.00789	0.008	-0.0041	0.00123			34.2	-0.000468	-0.00233	-0.00595	-0.00312	-0.0101	-0.01756
34.4	-0.00379	-0.01468	-0.0085	-0.01329	-0.0035	0.00392	-0.00964	-0.00365			34.4	-0.00371	-0.01791	-0.008	0.00101	0.00802	-0.00475	0.00472			34.4	-0.00112	-0.00392	-0.00584	-0.0096	-0.00851	-0.0144
34.6	-0.00412	-0.00938	-0.00838	-0.01462	-0.00374	-5.1e-05	0.00769	-0.00116			34.6	-0.00221	-0.01215	-0.0137	0.00795	0.00436	-0.00458	0.00629			34.6	-0.00265	-0.000403	-0.01464	-0.01486	-0.01026	-0.01829
34.8	-0.01377	-0.00984	-0.00937	-0.00194	-0.0021	0.000813	-0.00585	-0.00589			34.8	0.000248	-0.01292	-0.00732	0.00797	0.00915	0.000789	0.0068			34.8	0.000911	-0.00291	-0.00623	-0.00433	-0.00794	-0.01391
35	-0.000814	-0.01181	-0.00745	-0.01665	-0.00932	0.00619	-0.00552	-0.00334			35	-0.00264	-0.01241	-0.00469	0.00351	0.00528	-0.01177	0.00147			35	-0.000376	-0.0051	-0.00319	-0.00537	-0.01365	-0.01417
35.2	0.00304	-0.00561	-0.0042	-0.01532	0.00152	0.00516	0.00374	-0.00524			35.2	-0.00176	-0.01824	-0.01406	0.00501	0.0051	-0.00422	0.0079			35.2	-0.000183	-0.00341	-0.00819	-0.011	-0.00986	-0.0226
35.4	-0.01416	-0.00677	-0.0065	-0.00511	0.00186	0.00358	4e-05	-0.000843			35.4	-0.00147	-0.01225	-0.01099	0.00923	0.00535	-0.00439	0.01158			35.4	-0.000662	-0.00123	-0.0139	-0.00851	-0.00703	-0.01865
35.6	-0.0117	-0.01079	-0.00943	-0.00977	-0.00715	0.00359	-0.00111	-0.00338			35.6	-0.00539	-0.0177	-0.00913	0.00542	0.00364	-0.0098	0.0038			35.6	0.00024	-0.000648	-0.00887	-0.01154	-0.00967	-0.01096
35.8	0.000242	-0.00942	-0.00762	-0.01436	-0.00872	0.0072	0.00392	0.000264			35.8	-0.0048	-0.01738	-0.01442	0.01006	0.00263	-0.01297	0.00298			35.8	-0.000838	-0.00481	-0.00429	-0.00639	-0.01803	-0.02058
36	-0.00388	-0.00736	-0.01084	-0.01231	0.00323	0.00344	0.000222	5.6e-05			36	-0.000708	-0.01829	-0.00621	0.01417	0.00625	-0.00388	0.00942			36	0.000477	-0.00317	-0.00692	-0.00503	-0.00779	-0.01564
36.2	-0.01199	-0.014	-0.00792	-0.00693	0.000544	-0.00109	-0.00672	-0.00573			36.2	-0.0003	-0.01216	-0.00576	0.000807	0.00702	-0.00165	0.0025			36.2	0.000911	0.00145	-0.00655	-0.01111	-0.00638	-0.0132
36.4	-0.00805	-0.01159	-0.00446	-0.01073	-0.00775	0.00107	0.00557	-0.00332			36.4	-0.00422	-0.01803	-0.01496	0.00512	0.01209	-0.0128	0.000518			36.4	-0.0011	-0.00625	-0.00642	-0.00383	-0.00929	-0.01802
36.6	-0.00897	-0.00148	-0.00892	-0.00843	-0.0095	0.00316	-0.000698	4e-05			36.6	-0.00485	-0.01269	-0.00626	0.01115	0.00769	-0.00785	0.00769			36.6	0.000282	-0.00383	-0.00642	-0.00426	-0.00973	-0.01593
36.8	0.000118	-0.00981	-0.01209	-0.01026	-0.00258	0.0082	-0.01078	-4e-05			36.8	-0.000166	-0.0152	-0.00942	0.00364	0.00818	-0.00235	0.00184			36.8	-0.00162	-0.00377	-0.00687	-0.01437	-0.00712	-0.01457
37	-0.000822	-0.00758	-0.00691	-0.01119	-0.00411	0.000889	0.00247	-0.00657			37	-0.00232	-0.01104	-0.01208	0.00275	0.00179	-0.00455	0.00875			37	0.00119	-0.00346	-0.012	-0.01162	-0.00752	-0.0159
37.2	-0.00864	-0.01116	-0.00611	-0.01166	-0.00548	0.00105	0.00451	0.00189			37.2	-0.00188	-0.01414	-0.00797	0.00692	0.00705	-0.01125	0.00639			37.2	-0.00178	-0.00409	-0.01049	-0.0092	-0.01308	-0.01106
37.4	0.00184	-0.01292	-0.00836	-0.00871	-0.00427	0.00939	-0.01231	0.00106			37.4	-0.00153	-0.01719	-0.00589	6.3e-05	0.00992	-0.00673	0.000406			37.4	-0.0021	-0.00683	-0.00505	-0.0017	-0.01563	-0.00951
37.6	0.00625	-0.00571	-0.00455	-0.01536	0.0042	0.00651	0.00257	0.000205			37.6	-0.00289	-0.01637	-0.01067	0.00598	0.00491	-0.00557	-0.003			37.6	-0.00148	-0.0011	-0.01313	-0.01568	-0.01163	-0.01617
37.8	-0.00764	-0.00782	-0.00565	-0.00858	0.000872	0.00201	0.00459	0.000532			37.8	-0.00229	-0.01294	-0.01034	0.00935	0.00499	-0.00499	0.0089			37.8	-0.000562	0.000992	-0.01704	-0.01121	-0.00822	-0.01683
38	-0.01189	-0.00935	-0.01033	-0.00249	-0.00575	0.00326	-0.007	0.00218			38	-0.00366	-0.01226	-0.00373	0.00549	0.00547	-0.00386	0.00335			38	0.00023	-0.00422	-0.01138	-0.00394	-0.01053	-0.01387
38.2	0.00178	-0.00996	-0.00722	-0.01264	-0.01011	0.00622	0.000696	-0.00426			38.2	-0.00289	-0.01532	-0.01454	0.00603	0.00359	-0.01288	-0.0025			38.2	-0.00304	-0.00234	-0.00212	-0.01177	-0.01013	-0.02052
38.4	-0.00176	-0.00237	-0.00973	-0.01557	-0.0016	0.00146	0.00551	-0.00208			38.4	-0.00205	-0.01505	-0.01114	0.00911	-0.000266	-0.00602	0.01073			38.4	-0.00172	0.00203	-0.01583	-0.01092	-0.00763	-0.01708
38.6	-0.01461	-0.01048	-0.01225	-0.00404	0.0026	-0.000455	-0.0074	0.00167			38.6	-0.00269	-0.01389	-0.00442	0.00607	0.006	-0.0028	0.00924			38.6	-0.000307	-0.00412	-0.00903	-0.00805	-0.00954	-0.01072
38.8	-0.0087	-0.01204	-0.00347	-0.01312	-0.00549	0.00241	0.00365	-0.00454			38.8	-0.00658	-0.01071	-0.01014	-0.0002	0.00611	-0.00865	0.000209			38.8	-0.0029	-0.00429	-0.0049	-0.01252	-0.00763	-0.01534
39	-0.00181	-0.00262	-0.00509	-0.01915	-0.00881	0.00592	0.000766	0.000548			39	-0.00417	-0.01636	-0.0128	0.00942	0.00704	-0.01358	0.00396			39	-0.00234	-0.000221	-0.00627	-0.00668	-0.01331	-0.01664
39.2	-0.00744	-0.00671	-0.01479	-0.00581	-0.000538	0.00238	-0.00562	0.000226			39.2	-0.00135	-0.01219	-0.00659	0.00948	0.00973	-0.002	0.00879			39.2	-0.000297	-0.00392	-0.01003	-0.00698	-0.00933	-0.01569
39.4	-0.00606	-0.00668	-0.00632	-0.00841	-0.00331	0.00203	-0.00272	-0.000862			39.4	-0.00457	-0.01333	-0.00981	-0.000279	0.00595	-0.00613	0.00358			39.4	-0.000465	-0.00412	-0.01211	-0.00871	-0.00776	-0.01405
39.6	-0.00908	-0.00735	-0.00743	-0.01219	-0.00879	0.00243	0.00795	0.00681			39.6	-0.00502	-0.01591	-0.01512	0.01123	0.00254	-0.01167	0.0053			39.6	-0.00114	-0.00393	-0.00732	-0.00789	-0.00776	-0.01827
39.8	-0.01075	-0.00659	-0.01175	-0.00803	-0.00719	0.0046	-0.0024	0.00161			39.8	-0.00361	-0.01666	-0.00479	0.01064	0.00585	-0.00237	0.00399			39.8	-0.0028	-0.00879	-0.00451	-0.00572	-0.01077	-0.01455
40	-0.00771	-0.01068	-0.00599	-0.01223	-0.00203	0.00252	-0.00298	-0.00427			40	-0.00105	-0.00815	-0.0101	0.00428	0.00603	-0.00116	0.000487			40	-0.00141	-0.0056	-0.01099	-0.0116	-0.00855	-0.01526
40.2	-0.01188	-0.00738	-0.000558	-0.00854	0.000324	0.00151	0.00934	-0.000333			40.2	-0.00265	-0.01574	-0.01122	0.00645	0.00685	-0.00921	0.01047			40.2	-0.00148	-0.000164	-0.01278	-0.01031	-0.00919	-0.01877
40.4	-0.01567	-0.00782	-0.0121	-0.00844	-0.00508	0.000546	0.00196	0.00664			40.4	-0.00337	-0.01343	-0.00561	0.00733	0.0049	-0.01169	0.01204			40.4	-0.00187	-0.00249	-0.00923	-0.00163	-0.01425	-0.0129
40.6	0.00162	-0.0118	-0.00857	-0.01027	-0.00573	0.01071	-0.00724	-0.00505			40.6	-0.00395	-0.01264	-0.00536	0.0062	0.00244	-0.00758	-0.00109			40.6	-0.00125	-0.00555	-0.00619	-0.01107	-0.01008	-0.01255
40.8	-0.00433	-0.00777	-0.0048	-0.01424	7.4e-05	0.00555	0.00622	-0.00191			40.8	-0.00309	-0.01932	-0.01476	0.00643	0.00407	-0.00271	0.00431			40.8	-0.000384	-0.00304	-0.01316	-0.00789	-0.00933	-0.0189
41	-0.0116	-0.01197	-0.01008	-0.00194	-0.00146	-0.000314	-0.000911	-0.00606			41	-0.00334	-0.01198	-0.00814	0.0089	0.00144	-0.00705	0.00823			41	0.000864	0.00018	-0.01182	-0.00913	-0.0082	-0.01672
41.2	-0.01148	-0.01238	-0.00841	-0.01034	-0.00921	0.00348	-0.001	-0.00512			41.2	-0.00385	-0.0114	-0.00432	0.000893	0.01289	-0.01278	-0.00223			41.2	-0.00181	-0.00167	-0.00136	-0.0064	-0.00981	-0.0153
41.4	0.00817	-0.00818	-0.00469	-0.01549	-0.00769	0.01064	0.00294	-0.00168			41.4	-0.00365	-0.01724	-0.01095	0.00905	0.00517	-0.01149	0.00117			41.4	-0.00281	-0.00519	-0.00558	-0.01032	-0.00911	-0.02353
41.6	-0.00133	-0.00394	-0.00409	-0.01033	0.00314	0.00527	0.00447	-0.000203			41.6	-0.000768	-0.01153	-0.00873	0.01056	0.00778	-0.00455	0.00996			41.6	0.00135	-0.00129	-0.00731	-0.01138	-0.00496	-0.01625
41.8	-0.00849	-0.00883	-0.01151	-0.00507	-0.00415	-0.000893	-0.00461	-0.00359			41.8	0.000225	-0.01076	-0.01061	0.00264	0.00622	-0.00193	0.00193			41.8	0.000384	-0.00145	-0.01091	-0.01018	-0.00444	-0.01132
42	-0.000703	-0.00807	-0.00741	-0.01046	-0.00749	0.00807	0.01176	0.000452			42	-0.00611	-0.01787	-0.01472	0.00476	0.000177	-0.01465	0.00599			42	0.000237	-0.000554	-0.00597	-0.00839	-0.01072	-0.01722
42.2	0.000549	0.000724	-0.00966	-0.01213	0.000711	0.00557	-0.00332	0.000296			42.2	-0.00638	-0.01655	-0.00672	0.0132	0.01015	-0.00942	0.00881			42.2	0.00113	-0.00604	-0.00577	-0.01165	-0.01148	-0.01496
42.4	-0.01051	-0.00769	-0.00818	-0.00111	-0.0028	0.00273	-0.00332	-0.000817			42.4	-0.00183	-0.01065	-0.00757	0.00403	0.01089	-0.000406	0.00655			42.4	-0.000417	-0.00211	-0.01034	-0.01068	-0.00738	-0.01099
42.6	-0.01264	-0.01063	-0.00383	-0.00619	-0.00413	-0.00187	0.00905	-0.00197			42.6	-0.0057	-0.01262	-0.01554	0.00389	0.005	-0.01147	0.00368			42.6	-0.000551	-0.00116	-0.01031	-0.01119	-0.0071	-0.01244
42.8	-0.01062	-0.00208	-0.00714	-0.0084	-0.0076	0.004	0.00355	0.0026			42.8	-0.00435	-0.01735	-0.00949	0.01218	0.00573	-0.00867	0.01168			42.8	0.000998	-0.0053	-0.00928	-0.00458	-0.01235	-0.01184
43	-0.00212	-0.01071	-0.01316	-0.0066	-0.00482	0.00248	-0.0088	-0.00524			43	-0.00461	-0.01263	-0.00808	0.00905	0.00679	-0.000422	0.00534			43	-0.000421	-0.00366	-0.00254	-0.00554	-0.00674	-0.01506
43.2	0.00122	-0.01346	-0.00245	-0.00572	-0.00328	0.00573	0.00603	-0.00436			43.2	-0.00292	-0.01525	-0.01071	0.00195	0.01055	-0.01131	0.0068			43.2	-0.000559	0.000125	-0.01143	-0.01341	-0.00717	-0.01773
43.4	-0.01224	-0.00158	-0.00673	-0.00955	-0.00835	-3.3e-05	0.00831	0.000861			43.4	-0.00277	-0.01556	-0.00847	0.00884	0.00454	-0.00566	0.01045			43.4	0.00128	-0.000817	-0.00917	-0.00916	-0.00958	-0.01575
43.6	-0.00732	-0.00781	-0.00831	-0.00976	-0.00677	0.0094	-0.00724	0.00105			43.6	-0.00443	-0.01211	-0.00083	0.0073	0.0091	-0.00781	0.00157			43.6	0.000198	-0.00346	-0.00749	-0.00561	-0.00897	-0.01089
43.8	0.0079	-0.00708	-0.0092	-0.01493	-0.00461	0.00587	-0.000916	-0.00325			43.8	-0.00368	-0.01434	-0.01322	0.00487	0.00838	-0.00903	-0.00243			43.8	-0.001	-0.00306	0.000598	-0.00711	-0.00958	-0.01735
44	-0.00515	-0.00448	-0.00469	-0.00801	0.00101	0.00402	0.00802	0.000238			44	0.000695	-0.01636	-0.00647	0.00886	0.00466	-0.00403	0.00892			44	-9.6e-05	-0.000433	-0.01148	-0.00999	-0.00988	-0.01868
44.2	-0.01693	-0.00863	-0.01188	7.9e-05	-0.0035	0.000475	-0.00617	0.00455			44.2	4.7e-05	-0.0158	-0.00234	0.00509	0.00909	-0.00458	0.00783			44.2	4.8e-05	-0.0034	-0.0103	-0.0064	-0.00716	-0.00908
44.4	0.00102	-0.00725	-0.00342	-0.0093	-0.0042	0.00689	-0.00709	-0.00221			44.4	-0.00451	-0.01162	-0.00893	0.00352	0.0081	-0.0151	0.00139			44.4	-0.00154	-0.00471	-0.01025	-0.00694	-0.00955	-0.01232
44.6	0.00134	-0.00183	-0.00368	-0.0079	-0.000483	0.00842	0.00396	0.000893			44.6	0.000761	-0.01568	-0.00883	0.00875	0.00515	-0.00992	0.00522			44.6	-0.000943	-0.00396	-0.00221	-0.00191	-0.01016	-0.01959
44.8	-0.00998	-0.00784	-0.00791	0.000889	0.00294	-0.00014	-0.00429	-0.000878			44.8	-0.000537	-0.0124	-0.00121	0.00649	0.00743	-0.000598	0.00922			44.8	0.000637	-0.00382	-0.0056	-0.00697	-0.00879	-0.01356
45	-0.00969	-0.00701	-0.00351	-0.01183	-0.00716	0.0047	-0.00123	-7.6e-05			45	-0.00278	-0.01153	-0.01027	-0.000408	0.00577	-0.00617	0.00521			45	0.000693	0.00154	-0.0081	-0.01158	-0.00646	-0.0126
45.2	-0.0017	-0.00571	-0.00506	-0.0125	-0.00503	0.00657	0.00559	0.00314			45.2	-0.00479	-0.01755	-0.01037	0.00775	0.00388	-0.01244	0.00276			45.2	-9e-05	-0.00255	-0.00386	-0.000949	-0.01022	-0.01707
45.4	-0.00339	-0.00677	-0.01049	-0.00627	-0.00107	-0.0014	-0.0029	0.00228			45.4	-0.00306	-0.01201	-0.00468	0.00896	0.00788	-0.00123	0.00802			45.4	-0.00185	-0.00359	-0.00551	-0.00478	-0.01108	-0.0165
45.6	-0.00536	-0.01383	-0.00141	-0.0037	0.00202	0.00103	0.00375	-0.00232			45.6	-0.00478	-0.01282	-0.00958	0.00369	0.0098	-0.00119	0.00514			45.6	-0.00149	-0.00448	-0.009	-0.01148	-0.008	-0.01559
45.8	-0.01452	-0.00762	-0.00308	-0.00911	-0.00497	0.00396	0.00861	0.0017			45.8	-0.000713	-0.01653	-0.01161	0.00536	0.00522	-0.00507	0.00674			45.8	0.00117	-0.0031	-0.0098	-0.009	-0.01084	-0.01417
46	-0.00709	-0.00255	-0.00841	-0.00719	-0.00438	0.00419	-0.00282	0.00159			46	-0.003	-0.01338	-0.00924	0.01103	0.00418	-0.00926	0.00835			46	-0.000605	-0.00228	-0.00684	0.000848	-0.01076	-0.01486
46.2	-0.00501	-0.00927	-0.00831	-0.00998	0.00235	0.00531	-0.00538	-0.00837			46.2	-0.0021	-0.01252	-0.00946	0.00468	0.00792	-0.00641	0.00114			46.2	-0.00058	-0.00641	-0.00337	0.000114	-0.00914	-0.01827
46.4	-0.00945	-0.00789	-0.0058	-0.00405	0.00188	-0.0012	0.00557	-0.00184			46.4	-0.00142	-0.01462	-0.00963	0.00458	0.0045	-0.006	0.01086			46.4	-0.000325	0.000692	-0.0077	-0.00995	-0.00735	-0.02037
46.6	-0.01486	-0.00619	-0.01083	-0.00569	-0.00746	0.000449	0.00242	0.00237			46.6	0.000845	-0.01336	-0.00445	0.00889	0.00635	-0.00179	0.01083			46.6	0.000845	-0.000999	-0.01277	-0.00554	-0.00833	-0.01342
46.8	0.000896	-0.0105	-0.00826	-0.00182	-0.01048	0.00826	-0.00237	0.0003			46.8	-0.00341	-0.01312	-0.00594	0.00633	0.00305	-0.00823	0.00186			46.8	-9.2e-05	-0.00462	-0.0048	-0.00303	-0.01023	-0.00993
47	0.00636	-0.00353	-0.00353	-0.00794	0.00637	0.00435	0.00955	-0.00365			47	-0.00496	-0.01703	-0.01275	0.00186	0.00552	-0.00871	-0.0016			47	-0.00114	-0.00413	-0.00513	-0.00955	-0.01204	-0.01376
47.2	-0.01009	-0.00301	-0.00804	0.00077	0.00641	-0.00541	0.00877	0.00116			47.2	0.000149	-0.01079	-0.00731	0.01274	0.00636	-0.00153	0.01367			47.2	-0.00114	-0.00317	-0.00838	-0.00801	-0.00767	-0.01313
47.4	-0.00986	-0.00711	-0.00418	-0.00442	-0.00624	0.0055	-0.000477	-0.00275			47.4	-0.0021	-0.00955	-0.0069	0.00714	0.00953	-0.00656	0.00618			47.4	-0.000871	0.00119	-0.00757	-0.00751	-0.0072	-0.00821
47.6	-0.000784	-0.00687	-0.008	-0.00767	-0.00612	0.01054	0.00353	-0.00231			47.6	-0.00681	-0.01318	-0.011	0.00345	0.00304	-0.01413	0.00414			47.6	0.000714	-0.00361	-0.00615	-0.00514	-0.01238	-0.016
47.8	0.0016	0.00423	-0.00354	-0.00708	-0.000547	0.00556	0.00179	0.000251			47.8	-0.00453	-0.0159	-0.00895	0.01395	0.00388	-0.00934	0.00651			47.8	-0.00195	-0.00425	-0.00269	-0.00283	-0.0086	-0.01731
48	-0.0125	-0.01086	-0.00867	-0.00146	-0.00242	-0.00256	-0.00321	-0.00139			48	-0.000266	-0.01065	-0.00661	0.00327	0.0057	-0.00161	0.00827			48	-0.00268	-0.00222	-0.00463	-0.00734	-0.00951	-0.0147
48.2	-0.00729	-0.00265	-0.00588	-0.00473	-0.00623	0.00435	0.00422	-0.00225			48.2	-0.00445	-0.01167	-0.01476	0.00204	-0.000671	-0.00795	0.00682			48.2	-0.0017	0.00258	-0.00712	-0.00964	-0.00307	-0.0188
48.4	-0.000779	-0.00121	-0.00464	-0.00948	-0.00587	0.00198	0.00335	0.00447			48.4	-0.00431	-0.0169	-0.00577	0.00943	0.00525	-0.00426	0.0113			48.4	-0.00146	-0.00693	-0.00259	-0.00239	-0.01619	-0.01123
48.6	-0.00171	-0.00559	-0.00935	-0.00752	-0.00409	0.00297	-0.00726	-0.00364			48.6	-0.00165	-0.01486	-0.00778	0.00268	0.0071	-0.00234	0.00293			48.6	-0.000398	-0.00261	-0.00291	-0.00512	-0.00775	-0.01099
48.8	-0.00362	-0.00408	-0.00545	-0.00761	-0.00041	0.0042	0.0059	-0.00071			48.8	-0.00188	-0.01622	-0.01079	0.00205	0.00634	-0.00576	0.00499			48.8	0.000607	-0.000746	-0.0058	-0.01021	-0.00741	-0.02137
49	-0.01516	-0.00631	-0.00374	-0.00673	-0.00335	0.00284	0.00829	0.00332			49	-0.00118	-0.01579	-0.00532	0.00977	0.00746	-0.00371	0.01006			49	-0.0011	0.00229	-0.0105	-0.00928	-0.00982	-0.01789
49.2	-0.01057	-0.00556	-0.00139	-0.00459	-0.00472	0.00775	-0.0044	0.00116			49.2	-0.00541	-0.01709	-0.00725	0.00561	0.00344	-0.00212	0.00867			49.2	0.00206	-0.00553	-0.00384	-0.00653	-0.01274	-0.01131
49.4	0.00535	-0.0034	-0.00179	-0.01001	0.00332	0.00607	-0.00585	-0.000423			49.4	-0.00323	-0.01599	-0.01046	0.00044	0.00748	-0.008	-0.00199			49.4	-0.000204	-0.00369	-0.00419	-0.00874	-0.01095	-0.01763
49.6	-0.00581	-0.00497	-0.00166	-0.00755	0.00654	0.00654	0.00742	0.00253			49.6	-0.000948	-0.0114	-0.00718	0.00393	0.00713	-0.00701	0.00891			49.6	0.000758	-0.00421	-0.00649	-0.01097	-0.00615	-0.02295
49.8	-0.01768	-0.00361	-0.01056	-0.00152	0.000875	0.00245	-0.00417	0.00151			49.8	0.000145	-0.01272	-0.00244	0.00352	0.00669	0.00203	0.00993			49.8	0.000863	-0.00142	-0.00628	-0.00246	-0.00824	-0.01295
50	0.00214	-0.00574	-0.00384	-0.00823	-0.00314	0.00634	-0.00251	0.000745			50	-0.00601	-0.01424	-0.00852	0.00486	0.00601	-0.01235	0.0041			50	4.4e-05	0.000648	-0.00585	-0.00182	-0.01101	-0.01387
50.2	-0.00268	-0.00195	-0.00394	-0.00987	0.00122	0.00726	0.00879	0.00146			50.2	-0.00416	-0.01858	-0.00761	0.00462	0.00437	-0.00654	0.01			50.2	-0.000375	-0.00631	-0.00906	-0.00681	-0.01057	-0.01867
50.4	-0.01691	-0.00703	-0.00702	0.000249	0.00157	-0.00126	0.00156	0.00314			50.4	-6.5e-05	-0.00901	-0.00379	0.0078	0.00617	0.00112	0.0091			50.4	-0.000769	-0.0047	-0.01002	-0.00419	-0.00551	-0.014
50.6	-0.00683	-0.0079	-0.00948	-0.00512	0.000694	0.00193	-0.00156	0.00326			50.6	-0.000914	-0.01141	-0.01141		0.01124	-0.00537	0.00443			50.6	0.000213	-0.00208	-0.00732	-0.00894	-0.00344	-0.01702
50.8	-0.00103	-0.000203	-0.0054	-0.00965	-0.00409	0.0028	0.00426	0.0003			50.8	-0.0042	-0.01615	-0.01259	0.00622	0.00692	-0.00841	0.00472			50.8	-0.00131	-0.000462	-0.00955	-0.01115	-0.00775	-0.01583
51	-0.00447	0.000503	-0.00714	-0.000422	0.00594	0.006	0.00249	0.0028			51	-0.00345	-0.01582	-0.00194	0.00868	0.00902	-0.00397	0.00768			51	0.00125	-0.00284	-0.00973	-0.00289	-0.01025	-0.017
51.2	-0.01084	-0.00463	-0.00667	-0.0027	-0.00246	1.4e-05	0.0038	-0.00439			51.2	8.3e-05	-0.01339	-0.00628	0.000192	0.0078	0.00354	0.00366			51.2	-0.00122	-0.0014	0.00135	-0.00892	-0.00682	-0.01729
51.4	-0.00621	-0.00263	-0.00296	-0.0027	-0.0042	0.00858	0.00752	0.00146			51.4	-0.00341	-0.01557	-0.0102	0.00531	0.00595	-0.00629	0.01134			51.4	0.000516	-0.000556	-0.00989	-0.00825	-0.00681	-0.01842
51.6	-0.00276	-0.00375	-0.00686	-0.00279	-0.00577	0.0083	0.000474	0.00313			51.6	-0.000544	-0.0086	-0.00393	0.00606	0.00463	-0.00374	0.00928			51.6	-0.00133	-0.00744	-0.00378	-0.00169	-0.00995	-0.00708
51.8	-0.00264	-0.0012	-0.00543	-0.00316	0.00224	0.00428	-0.000404	0.00118			51.8	-0.00251	-0.01042	-0.00728	0.00511	0.00453	-0.00859	0.00243			51.8	-0.00153	-0.00632	-0.000794	-0.00464	-0.00793	-0.01019
52	-0.00851	-0.0058	-0.00839	-0.00173	-0.00336	-0.00071	0.01254	-0.00394			52	-0.00213	-0.01299	-0.01297	0.00628	0.00709	-0.00212	0.0086			52	0.00171	-0.00386	-0.01073	-0.00859	-0.00897	-0.0187
52.2	-0.0133	-0.00298	-0.00686	-0.000513	-0.00561	0.00453	-0.00147	0.00557			52.2	-0.00151	-0.0173	-0.00526	0.00903	0.00687	-0.00234	0.01402			52.2	0.000619	-0.00144	-0.01099	-0.00503	-0.00973	-0.01348
52.4	0.00112	-0.00624	-0.00956	-0.00685	-0.00205	0.00967	-0.00696	0.000869			52.4	-0.00177	-0.01404	-0.00685	0.00977	0.00521	-0.00425	0.00231			52.4	-0.000529	-0.00109	-0.00411	-0.000236	-0.00846	-0.0135
52.6	0.00249	0.000673	-0.00828	-0.00687	0.00177	0.00964	0.00358	-0.00447			52.6	-0.00427	-0.01917	-0.01216	0.00738	0.00336	-0.01186	0.000231			52.6	-0.000849	-0.00304	-0.00407	-0.00592	-0.01061	-0.01964
52.8	-0.01361	-0.00137	-0.01033	0.00221	-0.00166	0.00269	0.00065	0.00229			52.8	-0.00339	-0.01773	-0.00535	0.01052	0.00994	-0.000247	0.01123			52.8	-0.000762	-0.00157	-0.00993	-0.0091	-0.00767	-0.01778
53	-0.00787	-0.00515	-0.00656	-0.00318	-0.00421	0.00625	-0.000773	-0.0015			53	0.00122	-0.01179	-0.00853	0.00346	0.00825	0.00395	0.00904			53	0.000523	-0.00141	-0.00763	-0.00889	-0.00595	-0.01067
53.2	0.00646	-0.00269	4.4e-05	-0.01113	-0.00474	0.00979	0.00202	-0.00339			53.2	-0.00363	-0.01498	-0.01306	0.0032	0.00466	-0.00992	0.00705			53.2	-0.00186	-0.00425	-0.00473	-0.01177	-0.00543	-0.01408
53.4	-0.00794	-0.000916	-0.00804	-0.000997	0.00453	0.00534	0.00824	0.00225			53.4	-0.00545	-0.01581	-0.00891	0.00772	0.00872	-0.00736	0.00749			53.4	-0.00067	-0.00137	-0.00284	-0.00427	-0.01018	-0.0201
53.6	-0.01534	-0.00535	-0.00857	0.000712	-0.000596	0.00552	0.000661	0.00222			53.6	-0.00222	-0.01419	-0.00773	0.008	0.0084	-0.000805	0.00535			53.6	-0.000717	-0.00483	-0.00636	-0.00962	-0.00506	-0.01453
53.8	0.000949	-0.00308	-0.0046	-0.01103	-0.00919	0.00752	0.00724	-0.000838			53.8	-0.00326	-0.01427	-0.01143	0.0037	0.00424	-0.00448	0.00831			53.8	0.00113	-0.0036	-0.00895	-0.01397	-0.0057	-0.01311
54	-0.000477	0.000402	-0.00706	-0.00223	0.00387	0.0064	0.00664	0.00311			54	-0.00554	-0.0136	-0.00809	0.00572	0.00493	-0.00668	0.009			54	-0.000535	-0.00158	-0.00817	-0.00186	-0.00486	-0.01101
54.2	-0.01344	-0.00173	-0.00715	0.00268	0.00217	0.00244	-0.00474	-0.000623			54.2	-0.00136	-0.01106	-0.00251	0.00546	0.00489	-0.00236	0.00383			54.2	-0.00134	-0.00552	-0.00198	-0.00485	-0.00747	-0.01192
54.4	-0.00825	-0.00816	-0.00391	-0.00464	-0.00379	0.00674	0.00257	-0.00196			54.4	-0.000339	-0.01722	-0.01365	0.0012	0.00747	-0.0049	0.00323			54.4	-0.00143	-0.00356	-0.00476	-0.01283	-0.00646	-0.01726
54.6	-0.00465	0.00298	-0.00484	-0.00572	-0.00472	0.00559	0.00897	0.00434			54.6	-0.00112	-0.01405	-0.01285	0.0054	0.00854	-0.00475	0.01015			54.6	-0.00125	-0.000759	-0.01146	-0.00463	-0.00954	-0.01592
54.8	-0.00411	-0.00382	-0.01422	-0.000582	4.7e-05	0.00131	-0.01008	0.00224			54.8	-0.00145	-0.01765	-0.000716	0.01011	0.00714	0.00221	0.00882			54.8	-0.000974	-0.00425	-0.00799	-0.00579	-0.00686	-0.00898
55	-0.00329	-0.00534	-0.00598	-0.00588	0.00227	0.0062	-0.000207	-0.00501			55	-0.00352	-0.01636	-0.00891	0.00405	0.00946	-0.00852	0.00299			55	-0.000887	-0.00496	-0.00658	-0.0076	-0.00752	-0.01937
55.2	-0.00881	-0.00339	-0.00799	-0.00394	-0.000541	0.00519	0.00721	0.0024			55.2	-0.00195	-0.01555	-0.01039	0.00681	0.00884	-0.00681	0.01002			55.2	0.000135	-0.000827	-0.01088	-0.01142	-0.00677	-0.0219
55.4	-0.00926	0.00099	-0.00708	-0.00668	-0.00475	0.00658	-0.0073	0.00662			55.4	-0.00192	-0.01488	-0.000885	0.00597	0.00566	7.7e-05	0.01332			55.4	-0.00136	-0.00252	-0.00983	-0.005	-0.00587	-0.01673
55.6	0.00196	-0.00915	-0.00401	-0.00882	0.00148	0.01056	-0.00351	-0.00547			55.6	-0.00172	-0.01117	-0.00802	0.00315	0.00496	-0.0028	0.00899			55.6	-0.00263	0.00255	-0.0037	-0.00777	-0.00829	-0.01992
55.8	-0.01038	-0.00567	-0.00324	-0.00471	0.0019	0.00207	0.00811	0.000723			55.8	-0.00589	-0.01593	-0.01279	0.00626	0.0066	-0.00681	0.0109			55.8	0.000878	-0.00514	-0.00601	-0.00673	-0.01211	-0.02025
56	-0.02032	-0.00587	-0.00773	-0.00234	6.6e-05	0.00743	-0.00334	0.00781			56	-0.00215	-0.01497	-0.0057	0.01146	0.00778	0.000759	0.00682			56	-0.000142	-0.00229	-0.01144	-0.0054	-0.00475	-0.00973
56.2	0.00109	-0.00693	-0.0094	-0.0101	-0.00472	0.01036	-0.00188	0.00284			56.2	-0.000319	-0.01214	-0.00955	0.00273	0.00721	-0.0029	0.00912			56.2	-0.00124	-0.00187	-0.00741	-0.0026	-0.00963	-0.00764
56.4	-0.00151	-0.00288	-0.00707	-0.00541	0.000279	0.00804	0.00875	-0.00131			56.4	-0.00179	-0.01501	-0.01593	0.00302	0.00352	-0.00786	0.00947			56.4	0.000426	-0.00124	-0.00753	-0.00731	-0.00372	-0.02257
56.6	-0.01353	-0.00545	-0.00528	-0.00159	0.00576	0.00527	-0.0016	0.0065			56.6	-0.00347	-0.01387	-0.0094	0.01207	0.01025	-0.00302	0.00897			56.6	-0.000779	-0.0053	-0.00262	-0.00218	-0.00758	-0.01759
56.8	-0.00849	-0.01352	-0.00733	-0.00357	-0.00693	0.00648	-0.000732	0.00386			56.8	-0.00252	-0.01498	-0.0058	0.0026	0.00704	-0.000567	0.000571			56.8	-0.000677	-0.0034	-0.00728	-0.00611	-0.00959	-0.01379
57	-0.00574	-0.000499	-0.00475	-0.00729	-0.00523	0.00836	0.00688	-0.0017			57	-0.000432	-0.01609	-0.01168	0.00398	0.00874	-0.00182	0.00886			57	0.00109	-0.00296	-0.01089	-0.00992	-0.00528	-0.01559
57.2	-0.01037	-0.00343	-0.00994	-0.000404	0.0025	0.00472	-0.0037	0.00146			57.2	-0.000355	-0.01239	-0.01178	0.0116	0.00479	-0.00185	0.01132			57.2	-0.000225	-0.00556	-0.00891	-0.000957	-0.00966	-0.01091
57.4	-0.01003	-0.00393	-0.00962	-0.00102	0.000829	0.00548	-0.00491	-0.00327			57.4	-0.00434	-0.01371	-0.01111	0.00911	0.00682	-0.005	0.00363			57.4	0.000487	-0.00682	-0.00358	-0.00869	-0.00974	-0.01212
57.6	-0.00845	-0.00212	-0.00801	-0.0015	-0.00107	0.00354	0.01001	-0.00153			57.6	-0.00311	-0.01608	-0.01382	0.00591	0.00448	-0.00722	0.00463			57.6	0.00101	-0.00109	-0.00758	-0.00953	-0.00792	-0.01956
57.8	-0.00702	-0.00429	-0.00889	0.00128	0.000162	0.00746	0.000908	0.00631			57.8	0.000696	-0.01447	-0.00538	0.01095	0.0013	0.000117	0.01316			57.8	-0.000452	0.00191	-0.00826	-0.00337	-0.00884	-0.01675
58	-0.00394	-0.00923	-0.00992	-0.000215	-0.00322	0.00845	-0.005	-0.000926			58	-0.000243	-0.01231	-0.00388	0.00297	0.00736	-0.00274	0.00895			58	-0.00101	-0.00122	-0.0045	-0.00571	-0.01332	-0.01201
58.2	-0.00557	-0.00226	-0.00795	-0.00396	0.00426	0.00726	0.00502	-0.000796			58.2	-0.00461	-0.01928	-0.01415	0.00235	-0.000306	-0.01694	0.00261			58.2	-0.000166	-0.00456	-0.0043	-0.0101	-0.01181	-0.02081
58.4	-0.01294	-0.00355	-0.00887	0.00103	0.000967	0.00448	0.00212	0.00493			58.4	-0.00366	-0.01543	-0.01196	0.00803	0.00901	-0.00372	0.00877			58.4	0.000655	-0.00115	-0.00918	-0.00639	-0.00623	-0.01521
58.6	-0.0045	-0.00554	-0.00584	-0.00561	-0.0018	0.00541	-0.00579	0.00236			58.6	-0.0024	-0.01509	-0.0035	0.00535	0.00675	-0.00222	0.00677			58.6	4.5e-05	-0.00222	-0.00773	-0.00858	-0.00603	-0.01293
58.8	0.00365	-0.00617	-0.00223	-0.01123	0.00403	0.00688	0.00275	-0.000722			58.8	-0.00395	-0.01256	-0.00603	4e-05	0.00442	-0.00485	0.00425			58.8	-0.000693	0.000737	-0.00567	-0.01051	-0.0097	-0.01718
59	-0.01039	-0.0055	-0.00296	0.00218	0.00431	0.00371	0.01058	0.00114			59	-0.00325	-0.01811	-0.00787	0.00801	0.00329	-0.00909	0.00719			59	-0.000319	-0.00928	-0.00571	-0.00393	-0.01203	-0.01856
59.2	-0.01035	-0.00905	-0.00895	-0.000718	-0.000585	0.0052	-0.00279	0.00182			59.2	-0.00283	-0.01506	-0.00727	0.00463	0.00644	-0.00102	0.00457			59.2	-0.00133	-0.00421	-0.00673	-0.00808	-0.00465	-0.00908
59.4	-0.00219	-0.00538	-0.00554	-0.01098	-0.00319	0.01403	-0.00204	0.00388			59.4	0.000543	-0.01377	-0.01123	-0.00129	0.00668	-0.00232	0.0086			59.4	0.00012	0.000708	-0.00752	-0.00533	-0.0064	-0.01683
59.6	-0.00232	0.00113	-0.00445	-0.00206	0.000957	0.00399	0.00411	0.00328			59.6	-0.00214	-0.02051	-0.01165	0.00949	0.00799	-0.00413	0.00666			59.6	0.000111	0.00495	-0.00271	-0.00581	-0.01111	-0.02037
59.8	-0.00927	-0.00601	-0.00628	-0.00255	0.00313	0.003	-0.00212	-0.00083			59.8	-0.00298	-0.01425	-0.00942	0.01046	0.00996	-0.00358	0.0053			59.8	-0.000258	-0.00356	-0.00375	-0.00547	-0.00778	-0.01247
60.001	-0.00221	-0.03022	-0.03262	-0.02685	-0.01178	-0.02186	-0.01187	-0.05802			60.001	-0.00192	-0.0175	0.00646	-0.00878	0.03414	-0.00241	-0.00592			60.001	0.00375	-0.00884	-0.03282	-0.11604	-0.05081	-0.03901
60.201	-0.00319	-0.02957	-0.03227	-0.01901	-0.00681	-0.02717	-0.00813	-0.0496			60.201	-0.00422	-0.01666	0.00352	-0.01363	0.03212	0.00292	-0.01059			60.201	-0.000461	-0.00649	-0.0234	-0.10895	-0.05218	-0.04267
60.401	-0.01241	-0.03191	-0.0288	-0.02279	-0.02627	-0.02467	-0.00979	-0.04764			60.401	-0.00432	-0.01735	-0.00206	-0.01308	0.03362	0.0021	-0.00896			60.401	0.00088	-0.00617	-0.02235	-0.11063	-0.04319	-0.03854
60.601	-0.01023	-0.03495	-0.03221	-0.02168	-0.02692	-0.02323	-0.0132	-0.0574			60.601	-0.0011	-0.01404	0.00352	-0.0107	0.03908	-0.000954	-0.0065			60.601	0.00183	-0.00818	-0.03615	-0.11521	-0.04959	-0.03931
60.801	-0.00185	-0.03154	-0.03292	-0.01686	-0.01524	-0.02174	-0.01295	-0.0556			60.801	-0.000218	-0.01284	0.00992	-0.0125	0.03429	0.00154	-0.01185			60.801	0.00106	-0.00583	-0.0316	-0.11219	-0.05275	-0.04681
61.001	-0.00167	-0.02811	-0.02674	-0.01725	-0.01432	-0.02588	-0.00719	-0.05347			61.001	-0.00165	-0.01617	-0.00101	-0.00999	0.0369	0.00206	-0.00357			61.001	0.000725	-0.00925	-0.02029	-0.11303	-0.04917	-0.04174
61.201	-0.01022	-0.02902	-0.03112	-0.01839	-0.02716	-0.02774	-0.01089	-0.05357			61.201	-0.000838	-0.01355	0.00319	-0.01097	0.03588	0.000511	-0.00601			61.201	0.00279	-0.000761	-0.02841	-0.10941	-0.0511	-0.04194
61.401	-0.0059	-0.03143	-0.03655	-0.01562	-0.02141	-0.01848	-0.01488	-0.05352			61.401	-0.00131	-0.00854	0.00522	-0.01017	0.0377	0.00174	-0.00932			61.401	0.0013	-0.000625	-0.03019	-0.11466	-0.05504	-0.04451
61.601	0.000362	-0.03076	-0.03735	-0.01199	-0.01438	-0.01891	-0.01433	-0.04479			61.601	-0.0011	-0.01226	0.00242	-0.01085	0.03649	0.00559	-0.01014			61.601	-0.000443	-0.00672	-0.03182	-0.11459	-0.04521	-0.04666
61.801	0.00437	-0.02905	-0.03188	-0.01471	-0.01597	-0.0326	-0.01499	-0.05154			61.801	-0.00148	-0.00939	0.0019	-0.00984	0.03223	-0.000674	-0.0014			61.801	0.00103	-0.00715	-0.03077	-0.11324	-0.05144	-0.03568
62.001	-0.01321	-0.02969	-0.03142	-0.01804	-0.02488	-0.02133	-0.01641	-0.05436			62.001	-0.00177	-0.01274	0.00502	-0.01351	0.03748	0.00104	-0.00717			62.001	0.00215	0.00284	-0.032	-0.10994	-0.05648	-0.04174
62.201	-0.01158	-0.03162	-0.03224	-0.0178	-0.02095	-0.01154	-0.00582	-0.05108			62.201	-0.000826	-0.00677	0.00722	-0.01156	0.03625	0.000505	-0.00528			62.201	0.00105	-0.0016	-0.0279	-0.11384	-0.0455	-0.04106
62.401	0.00476	-0.03266	-0.03157	-0.01601	-0.01111	-0.02634	-0.01443	-0.05507			62.401	0.00135	-0.00587	0.00686	-0.00705	0.03227	0.00397	-0.00273			62.401	0.00244	-0.00224	-0.0366	-0.11534	-0.04449	-0.0416
62.601	-0.000743	-0.02858	-0.02845	-0.01593	-0.01102	-0.02716	-0.00877	-0.05223			62.601	2.6e-05	-0.00917	0.00748	-0.00971	0.03717	0.00262	-0.00666			62.601	0.00122	-0.00165	-0.03503	-0.11301	-0.05877	-0.03934
62.801	-0.01323	-0.0284	-0.0278	-0.01213	-0.02314	-0.02519	-0.014	-0.04806			62.801	-0.00314	-0.00751	0.002	-0.01696	0.04143	0.00163	-0.01025			62.801	0.00122	0.0044	-0.0208	-0.10885	-0.05384	-0.04003
63.001	-0.00795	-0.03118	-0.03468	-0.01996	-0.0218	-0.02178	-0.01274	-0.05183			63.001	-0.00287	-0.00443	0.00776	-0.01085	0.03842	0.00267	-0.0018			63.001	0.00175	-0.00374	-0.03468	-0.11418	-0.04364	-0.04033
63.201	-0.00246	-0.02747	-0.03215	-0.00812	-0.01299	-0.02356	-0.0145	-0.0536			63.201	-0.0015	-0.00686	0.00789	-0.01181	0.03829	0.00294	-0.00456			63.201	0.000214	-0.0051	-0.03657	-0.11237	-0.05334	-0.04312
63.401	-0.00101	-0.02752	-0.02993	-0.00847	-0.02119	-0.02366	-0.00802	-0.04816			63.401	-0.00438	-0.00826	0.00589	-0.01727	0.03748	0.00424	-0.00559			63.401	0.000889	0.00205	-0.02919	-0.11006	-0.05488	-0.04493
63.601	-0.01223	-0.0341	-0.03307	-0.01505	-0.03208	-0.02532	-0.01542	-0.04884			63.601	-0.00149	-0.01348	0.000507	-0.00948	0.03836	0.0034	-0.00375			63.601	0.0013	0.00135	-0.02534	-0.11138	-0.04706	-0.03648
63.801	-0.00964	-0.03205	-0.03362	-0.01073	-0.02088	-0.01713	-0.01259	-0.05343			63.801	0.00152	-0.00381	0.00754	-0.00905	0.03244	-0.00111	-0.00992			63.801	0.00113	-0.00446	-0.03452	-0.11136	-0.05266	-0.0411
64.001	0.00191	-0.03097	-0.02983	-0.00329	-0.01059	-0.01353	-0.00993	-0.04984			64.001	0.000672	-0.00732	0.00449	-0.01096	0.03696	0.00338	-0.00644			64.001	-0.000831	0.00268	-0.03273	-0.11321	-0.05199	-0.0456
64.201	-0.00449	-0.02402	-0.02786	-0.00635	-0.01795	-0.02812	-0.01036	-0.04624			64.201	0.00285	-0.00682	0.000969	-0.00707	0.03716	0.00415	-0.00466			64.201	0.00216	-0.00117	-0.02597	-0.1077	-0.04017	-0.04038
64.401	-0.01034	-0.02859	-0.03121	-0.00849	-0.02032	-0.01895	-0.01425	-0.05201			64.401	0.00068	-0.00309	0.0041	-0.01131	0.03313	0.0026	-0.00344			64.401	-0.00184	0.00396	-0.02779	-0.1139	-0.05102	-0.03717
64.601	-0.00849	-0.02866	-0.03073	-0.01247	-0.01631	-0.00865	-0.00539	-0.04918			64.601	-0.00152	-0.00573	0.0053	-0.01442	0.03723	0.00354	-0.00357			64.601	0.00137	0.0027	-0.0275	-0.11078	-0.05027	-0.0438
64.801	0.00517	-0.02685	-0.03121	-0.00663	-0.00948	-0.01799	-0.00986	-0.04434			64.801	0.00264	-0.00795	0.00329	-0.01034	0.03493	0.0061	-0.000101			64.801	0.000849	0.00194	-0.02629	-0.11403	-0.04419	-0.04274
65.001	-0.00375	-0.02245	-0.03047	-0.01219	-0.01251	-0.0228	-0.0074	-0.04844			65.001	0.0014	-0.0053	0.00803	-0.01007	0.03724	0.00267	0.00129			65.001	-4e-05	0.00208	-0.03598	-0.11134	-0.05051	-0.03955
65.201	-0.01282	-0.02413	-0.03009	-0.00417	-0.02228	-0.01451	-0.00687	-0.04942			65.201	-0.00162	-0.00499	0.00459	-0.01038	0.04369	0.00575	-0.01022			65.201	-0.000782	0.00584	-0.02263	-0.11092	-0.04915	-0.03868
65.401	-0.00323	-0.02679	-0.02783	-0.00965	-0.01435	-0.00699	-0.01016	-0.0475			65.401	0.000157	-0.00347	0.00506	-0.01213	0.04275	0.00715	-0.0073			65.401	0.00175	-0.00398	-0.02634	-0.10687	-0.04162	-0.03918
65.601	0.00449	-0.0226	-0.02584	-0.00659	-0.00621	-0.01321	-0.01017	-0.05232			65.601	0.000499	0.0015	0.0098	-0.00972	0.03983	0.00573	-0.000779			65.601	0.000746	0.00361	-0.03589	-0.1124	-0.0484	-0.04049
65.801	-0.00557	-0.02	-0.0269	-0.0014	-0.01434	-0.02731	-0.00701	-0.04497			65.801	0.00152	-0.00221	0.00966	-0.01369	0.03806	0.00567	-0.00777			65.801	0.000667	0.00567	-0.0207	-0.1076	-0.05323	-0.04121
66.001	-0.01349	-0.0259	-0.02663	-0.00951	-0.02492	-0.01714	-0.00959	-0.04314			66.001	-0.000283	-0.00398	0.000952	-0.01593	0.04291	0.00831	-0.00446			66.001	0.00159	0.00555	-0.02494	-0.10696	-0.04012	-0.03779
66.201	-0.000694	-0.02887	-0.02982	-0.00673	-0.01191	-0.01702	-0.00595	-0.05166			66.201	0.00345	-0.0043	0.01387	-0.00721	0.04059	0.00703	0.00103			66.201	0.00171	0.00918	-0.0307	-0.1107	-0.04307	-0.0347
66.401	0.0094	-0.02	-0.02754	-0.00194	-0.00403	-0.01614	-0.00421	-0.04764			66.401	0.0033	-0.00424	0.01444	-0.01409	0.03948	0.00647	-0.00329			66.401	0.00134	0.00489	-0.03461	-0.11404	-0.05082	-0.04215
66.601	0.000237	-0.02304	-0.02633	-0.00243	-0.00918	-0.0187	-0.00291	-0.03921			66.601	-0.00336	-0.0021	0.00386	-0.00871	0.03643	0.00561	-0.00224			66.601	0.00114	0.00151	-0.01789	-0.10576	-0.04731	-0.04226
66.801	-0.00224	-0.02298	-0.02693	-0.01151	-0.02389	-0.01901	-0.0106	-0.04925			66.801	0.00241	-0.00232	0.00955	-0.00647	0.04127	0.00824	-0.00197			66.801	0.0017	0.00776	-0.0233	-0.10866	-0.04713	-0.03639
67.001	-0.000847	-0.02097	-0.02908	-0.00306	-0.01143	-0.00895	-0.00371	-0.04677			67.001	0.00321	-0.00125	0.0112	-0.01033	0.03919	0.00903	-0.00743			67.001	-4e-06	0.00155	-0.02906	-0.10999	-0.05257	-0.03604
67.201	0.00433	-0.01915	-0.02458	-0.000402	-0.00629	-0.01363	-0.00757	-0.04097			67.201	-0.000394	-0.00469	0.00621	-0.01112	0.04706	0.01396	0.000489			67.201	-0.000132	0.00206	-0.02356	-0.10491	-0.04511	-0.0398
67.401	0.00454	-0.02443	-0.02399	-0.00623	-0.01256	-0.0217	-0.00499	-0.0477			67.401	0.00185	-0.00327	0.00806	-0.00651	0.03682	0.00632	0.00333			67.401	0.000775	0.00527	-0.02927	-0.11071	-0.047	-0.03799
67.601	-0.00659	-0.02405	-0.02729	-0.00127	-0.01836	-0.01599	-0.00294	-0.04385			67.601	0.00421	0.0002	0.0096	-0.0129	0.04243	0.00529	-0.00422			67.601	-7.8e-05	0.00494	-0.02937	-0.10896	-0.05512	-0.03357
67.801	0.00422	-0.02244	-0.02405	-0.0017	-0.0069	-0.0095	-0.00444	-0.04264			67.801	0.000706	-0.00478	0.00639	-0.01157	0.04065	0.00758	-0.002			67.801	0.0019	0.00121	-0.01925	-0.10161	-0.04673	-0.0398
68.001	0.01518	-0.01882	-0.02483	-0.000955	-0.00516	-0.01975	-0.00158	-0.04674			68.001	0.00199	-0.00694	0.01197	-0.00563	0.04135	0.00719	0.00437			68.001	0.00178	0.01083	-0.03162	-0.10565	-0.04813	-0.03707
68.201	0.00125	-0.01875	-0.0231	-0.00486	-0.01216	-0.02058	-0.00679	-0.04348			68.201	0.00266	-0.000343	0.01312	-0.01092	0.0414	0.00547	-0.00351			68.201	-2.5e-05	0.00994	-0.02839	-0.10921	-0.05048	-0.03542
68.401	-0.00582	-0.02145	-0.02325	-0.00617	-0.02145	-0.00698	-0.00449	-0.03696			68.401	-0.00257	-0.00324	0.00421	-0.00838	0.04537	0.01048	-0.000999			68.401	7.8e-05	0.00653	-0.01778	-0.10658	-0.04263	-0.03244
68.601	0.00511	-0.0287	-0.02259	-0.00529	-0.01023	-0.01008	-0.00719	-0.03889			68.601	-0.000144	-0.00355	0.00891	-0.00734	0.04259	0.00891	0.00287			68.601	0.00217	0.00639	-0.02729	-0.1091	-0.03952	-0.03562
68.801	0.0124	-0.0163	-0.02253	-0.00558	-0.000765	-0.02009	-0.00122	-0.04564			68.801	0.00385	-0.00284	0.01368	-0.00163	0.04336	0.00679	0.00285			68.801	0.00194	0.00502	-0.0318	-0.10862	-0.05226	-0.03785
69.001	-0.00079	-0.0162	-0.02182	-0.000326	-0.0151	-0.01093	-0.0023	-0.03796			69.001	0.00369	-0.00341	0.00987	-0.00496	0.04258	0.00547	0.000944			69.001	0.000894	0.00423	-0.01739	-0.10219	-0.04672	-0.03646
69.201	-0.0021	-0.02249	-0.02336	-0.00568	-0.02196	-0.01225	-0.0046	-0.03701			69.201	0.000639	-0.00143	0.00549	-0.00778	0.0443	0.01184	0.00397			69.201	0.00171	0.00724	-0.01646	-0.1011	-0.04317	-0.03411
69.401	0.01097	-0.02098	-0.02142	-0.00366	-0.00691	-0.00753	-0.000762	-0.04567			69.401	0.00306	0.00209	0.01273	-0.00407	0.04483	0.01148	0.00397			69.401	0.0003	0.00777	-0.02984	-0.10931	-0.04866	-0.03083
69.601	0.00866	-0.01406	-0.02161	0.00139	-0.00189	-0.01093	0.00188	-0.03769			69.601	0.00125	0.0048	0.01322	-0.00847	0.04099	0.00852	-0.0035			69.601	0.000572	0.0051	-0.02365	-0.10363	-0.04357	-0.03727
69.801	0.00307	-0.0167	-0.02104	0.00114	-0.01936	-0.01549	-0.0039	-0.03402			69.801	0.00309	-0.00393	0.00808	-0.00956	0.04097	0.01122	0.00365			69.801	-0.00103	0.00657	-0.02271	-0.10575	-0.04019	-0.03826
70.001	0.00192	-0.02183	-0.02748	-0.0031	-0.01358	-0.00225	-0.00388	-0.04096			70.001	0.00622	0.00132	0.01058	-0.00469	0.04482	0.00549	0.00193			70.001	0.000866	0.00988	-0.02769	-0.10383	-0.04854	-0.02716
70.201	0.00916	-0.01686	-0.02164	0.00204	-0.00124	-0.000145	0.000455	-0.03991			70.201	-0.000436	-0.000765	0.011	-0.01119	0.0432	0.00855	-0.00823			70.201	-4.5e-05	0.01274	-0.01998	-0.10825	-0.04529	-0.0361
70.401	0.00912	-0.01417	-0.01786	0.0011	-0.00299	-0.01215	0.00515	-0.03434			70.401	-0.000133	-0.00066	0.01083	-0.01124	0.04247	0.00814	0.00123			70.401	0.00155	0.00347	-0.02684	-0.10677	-0.04021	-0.03515
70.601	0.00165	-0.01687	-0.01891	0.00305	-0.00919	-0.01325	-0.00204	-0.04581			70.601	0.0035	-0.0014	0.0128	-0.0068	0.04469	0.00914	0.00752			70.601	0.0015	0.00612	-0.01999	-0.10012	-0.05108	-0.03647
70.801	-0.00168	-0.02079	-0.02177	0.0018	-0.01084	-0.00395	-0.00147	-0.03746			70.801	0.00104	0.000562	0.01195	-0.01161	0.04509	0.01113	-0.00235			70.801	0.0013	0.01233	-0.0151	-0.1018	-0.04777	-0.03044
71.001	0.01072	-0.01411	-0.0184	-0.000572	-0.00299	0.0026	0.00504	-0.03341			71.001	0.00138	0.00391	0.011	-0.01083	0.04274	0.01289	0.00413			71.001	0.00221	0.01054	-0.02293	-0.10566	-0.03851	-0.0365
71.201	0.01619	-0.01156	-0.0149	0.00543	-0.0021	-0.01366	-0.000787	-0.04163			71.201	0.00305	0.00752	0.01735	-0.0038	0.04385	0.00636	0.00687			71.201	0.00151	0.00824	-0.03026	-0.10534	-0.04616	-0.02998
71.401	0.00399	-0.01672	-0.0183	0.00317	-0.00656	-0.01307	0.00186	-0.03415			71.401	0.00314	0.00184	0.01451	-0.00154	0.04862	0.01045	0.00203			71.401	0.00179	0.00858	-0.02572	-0.10381	-0.05115	-0.03526
71.601	0.0041	-0.01664	-0.01922	0.000691	-0.015	-0.00275	0.00258	-0.03028			71.601	0.00239	-0.00324	0.00961	-0.01016	0.04457	0.01108	-0.000717			71.601	0.000714	0.00381	-0.01603	-0.10372	-0.04124	-0.0336
71.801	0.01616	-0.01712	-0.01582	0.00352	-0.000737	-0.00739	-0.00256	-0.03742			71.801	0.004	0.00554	0.01381	-0.00776	0.04193	0.00747	0.00739			71.801	0.00282	0.01199	-0.02659	-0.10648	-0.04455	-0.03465
72.001	0.01485	-0.01209	-0.01573	0.0046	0.00356	-0.00655	0.00341	-0.03876			72.001	0.00165	0.00215	0.01996	-0.00234	0.04405	0.01543	0.0013			72.001	0.000667	0.01231	-0.02633	-0.10739	-0.04915	-0.03598
72.201	-0.000547	-0.01133	-0.0165	0.00628	-0.01238	-0.00786	0.00221	-0.03652			72.201	0.00129	0.00214	0.01474	-0.00337	0.04468	0.01232	0.000878			72.201	3.5e-05	0.00858	-0.01832	-0.10003	-0.0455	-0.03877
72.401	0.00943	-0.01394	-0.01453	-0.00197	-0.00577	-0.00521	-0.00123	-0.03959			72.401	0.00342	0.00141	0.01483	-0.00288	0.04797	0.00656	0.00325			72.401	0.00177	0.00835	-0.02207	-0.0999	-0.04058	-0.03134
72.601	0.01692	-0.01544	-0.02251	0.00482	0.00523	-0.00306	0.00414	-0.03775			72.601	0.0038	0.00404	0.0161	-0.00209	0.04831	0.01051	0.00298			72.601	0.00249	0.01429	-0.02131	-0.10333	-0.04551	-0.0309
72.801	0.01466	-0.01122	-0.01581	0.0053	0.000984	-0.0059	0.00533	-0.02825			72.801	0.00237	-0.00283	0.01747	-0.00675	0.04872	0.01128	0.00105			72.801	-0.000215	0.0123	-0.01666	-0.10211	-0.04254	-0.03073
73.001	0.00838	-0.01181	-0.01138	0.00736	-0.01213	-0.01327	0.00172	-0.03219			73.001	0.00615	0.00422	0.01432	-0.00164	0.04524	0.01043	0.0067			73.001	0.000355	0.0105	-0.02184	-0.10051	-0.04043	-0.03377
73.201	0.00905	-0.01113	-0.01848	0.00397	-0.00126	-0.000205	0.00293	-0.04195			73.201	0.00303	0.004	0.01327	-0.00259	0.04614	0.00911	0.00777			73.201	-0.000639	0.01208	-0.02059	-0.1036	-0.04405	-0.03291
73.401	0.01252	-0.01338	-0.01545	0.01018	0.00451	0.00206	0.00551	-0.02983			73.401	0.00625	-0.00128	0.01093	-0.00392	0.04822	0.01249	0.00229			73.401	0.000813	0.01191	-0.01896	-0.10066	-0.04483	-0.03112
73.601	0.02419	-0.01171	-0.01374	0.00563	0.00614	0.00102	0.00816	-0.03198			73.601	0.00382	0.00505	0.01945	-0.0036	0.04679	0.01614	0.00867			73.601	0.000726	0.00957	-0.02578	-0.10096	-0.0391	-0.02998
73.801	0.01155	-0.01318	-0.01309	0.00475	0.00129	-0.00265	0.00374	-0.0317			73.801	0.00522	0.000139	0.0178	-0.00144	0.04641	0.00826	0.00641			73.801	0.00208	0.01432	-0.02457	-0.10387	-0.04813	-0.03202
74.001	0.00615	-0.01232	-0.0145	0.00597	-0.00606	0.00383	0.00464	-0.0314			74.001	0.00369	0.00225	0.00954	-0.00682	0.05082	0.01369	0.00596			74.001	7.1e-05	0.01278	-0.008	-0.09933	-0.04074	-0.03255
74.201	0.02074	-0.01216	-0.01253	0.00747	0.00704	-0.00428	0.00979	-0.03315			74.201	0.00121	0.00611	0.01275	-0.00117	0.0482	0.01381	0.00389			74.201	0.00285	0.01307	-0.01912	-0.10309	-0.03853	-0.02857
74.401	0.01501	-0.009	-0.01576	0.00645	0.00786	-0.0078	0.00845	-0.03713			74.401	0.00323	0.00302	0.01969	-0.00199	0.0488	0.00993	0.00481			74.401	0.00119	0.01091	-0.02549	-0.10203	-0.04499	-0.02954
74.601	0.00764	-0.00497	-0.00771	0.01423	-4.9e-05	-0.00283	0.00907	-0.02559			74.601	0.0042	0.00119	0.01527	0.00145	0.04877	0.01518	0.00964			74.601	0.000387	0.01105	-0.01402	-0.09966	-0.04556	-0.03387
74.801	0.01225	-0.01363	-0.0146	0.00647	-0.00499	0.00131	0.01042	-0.03141			74.801	0.00451	0.00506	0.01079	-0.00372	0.04753	0.015	0.00966			74.801	0.0018	0.0121	-0.01436	-0.09883	-0.03259	-0.03205
75.001	0.02283	-0.01074	-0.01257	0.00491	0.01045	-0.00217	0.00454	-0.03975			75.001	0.00694	0.00483	0.01327	-0.00137	0.05032	0.0123	0.00529			75.001	0.00191	0.01073	-0.02628	-0.10105	-0.03812	-0.02604
75.201	0.01441	-0.00781	-0.01161	0.01697	0.01136	-0.00208	0.00533	-0.02879			75.201	0.00271	0.00698	0.01608	-0.0057	0.04749	0.01478	0.00294			75.201	0.00132	0.01219	-0.01981	-0.09838	-0.04378	-0.03307
75.401	0.00879	-0.00452	-0.00829	0.00549	-0.0086	-0.00432	0.0096	-0.03085			75.401	0.00344	0.00505	0.01655	-0.00183	0.04948	0.01273	0.00743			75.401	-0.000404	0.01139	-0.01488	-0.09386	-0.0371	-0.03137
75.601	0.01449	-0.01307	-0.0102	0.00944	-0.000923	0.000814	0.00877	-0.03418			75.601	0.00702	0.00743	0.01395	-0.00133	0.04685	0.01641	0.01016			75.601	-0.000315	0.01233	-0.01917	-0.10023	-0.03983	-0.02481
75.801	0.01775	-0.00654	-0.00919	0.01137	0.01331	0.00613	0.00671	-0.03056			75.801	0.0045	0.00514	0.01774	-0.00394	0.04947	0.01383	0.00445			75.801	0.000744	0.01154	-0.0164	-0.09822	-0.03816	-0.0253
76.001	0.01481	-0.00532	-0.00693	0.00776	0.00521	-0.00512	0.00798	-0.03253			76.001	0.00223	0.00263	0.01262	-0.000703	0.05035	0.01236	0.01032			76.001	0.00173	0.01601	-0.016	-0.09415	-0.03465	-0.03816
76.201	0.01099	-0.00768	-0.00751	0.00875	0.000505	-0.00144	0.00426	-0.02786			76.201	0.00525	0.00861	0.02095	0.00341	0.05342	0.01366	0.01071			76.201	-0.00017	0.01493	-0.02401	-0.09592	-0.03989	-0.02688
76.401	0.01197	-0.00976	-0.01308	0.01454	-0.00063	0.01137	0.00872	-0.03273			76.401	0.00446	0.00645	0.02064	-0.00267	0.05206	0.01413	0.005			76.401	0.000188	0.01498	-0.017	-0.09754	-0.04163	-0.03095
76.601	0.02531	-0.0105	-0.00798	0.01183	0.00655	0.00239	0.01144	-0.02348			76.601	0.00317	0.00573	0.01261	-0.0028	0.05332	0.0176	0.00638			76.601	0.00292	0.01098	-0.01019	-0.09712	-0.0358	-0.0314
76.801	0.02244	-0.00795	-0.01016	0.01081	0.00977	0.000343	0.00798	-0.02898			76.801	0.00268	0.01059	0.02329	-0.000229	0.04907	0.01244	0.01058			76.801	1.3e-05	0.01491	-0.02535	-0.09645	-0.04026	-0.02654
77.001	0.00682	0.000235	-0.01058	0.01268	-0.00299	0.00754	0.0171	-0.03159			77.001	0.00642	0.00407	0.01808	-0.000104	0.04773	0.01519	0.00678			77.001	-0.001	0.0126	-0.01261	-0.09576	-0.04166	-0.03021
77.201	0.01575	-0.00401	-0.00939	0.01068	0.00163	0.00288	0.0084	-0.02961			77.201	0.00749	0.00587	0.01311	-0.00129	0.049	0.01405	0.00672			77.201	0.000832	0.0118	-0.00537	-0.09328	-0.03425	-0.0275
77.401	0.03088	-0.00313	-0.00334	0.01397	0.01423	0.00543	0.00691	-0.02911			77.401	0.00567	0.0073	0.01616	0.00538	0.0495	0.01815	0.0107			77.401	0.00171	0.01109	-0.02652	-0.10168	-0.0351	-0.02358
77.601	0.02323	-0.00202	-0.00524	0.01665	0.01099	-0.00187	0.01242	-0.02544			77.601	0.00562	0.00848	0.022	-0.000217	0.05112	0.01739	0.00615			77.601	0.00153	0.01592	-0.02535	-0.09583	-0.04181	-0.03208
77.801	0.01467	-0.00586	-0.00814	0.01535	-0.00273	0.00172	0.01346	-0.02153			77.801	0.0028	0.00638	0.01841	0.00222	0.04943	0.0217	0.0093			77.801	0.000588	0.01541	-0.0115	-0.09339	-0.03572	-0.02971
78.001	0.01987	-0.00788	-0.00479	0.00982	0.00641	0.00549	0.00625	-0.02539			78.001	0.00714	0.00689	0.01817	0.00328	0.04926	0.01289	0.01526			78.001	0.000297	0.01504	-0.00855	-0.09417	-0.03203	-0.02384
78.201	0.02647	-0.000431	-0.00417	0.01519	0.01324	0.0088	0.01285	-0.02416			78.201	0.00543	0.01271	0.01599	0.0024	0.05318	0.01127	0.00974			78.201	0.00154	0.01886	-0.01689	-0.09681	-0.04115	-0.02487
78.401	0.0201	-0.00179	-0.00496	0.01738	0.00711	0.000246	0.01723	-0.02245			78.401	0.0032	0.00714	0.01855	-0.00285	0.05527	0.01735	0.00569			78.401	0.000508	0.01295	-0.00952	-0.0996	-0.0374	-0.02947
78.601	0.01421	-0.00949	-0.00319	0.01373	0.00132	0.00483	0.00843	-0.02248			78.601	0.0052	0.00893	0.02002	0.00966	0.05358	0.01386	0.01325			78.601	-0.000149	0.0168	-0.00745	-0.09644	-0.03594	-0.02787
78.801	0.0228	-0.0086	-0.00882	0.01447	0.01346	0.0078	0.0165	-0.02415			78.801	0.00525	0.00926	0.01871	0.0046	0.05273	0.01599	0.01481			78.801	0.000237	0.02029	-0.0121	-0.09501	-0.03959	-0.02277
79.001	0.02905	0.00189	-0.00206	0.02156	0.01592	0.00989	0.01612	-0.02479			79.001	0.0033	0.00974	0.01516	-0.00353	0.05606	0.01792	0.00463			79.001	0.00147	0.01772	-0.00996	-0.09587	-0.03606	-0.03029
79.201	0.02325	0.00586	-0.00198	0.01697	0.0089	-0.00237	0.01525	-0.02531			79.201	0.0055	0.00954	0.01564	0.00364	0.05506	0.0193	0.01296			79.201	0.0013	0.01736	-0.01396	-0.09847	-0.03083	-0.02976
79.401	0.0182	-0.005	-0.00613	0.01896	0.0057	0.00472	0.01687	-0.02527			79.401	0.00515	0.01355	0.02567	0.00116	0.0514	0.01428	0.01272			79.401	-0.00081	0.02003	-0.01353	-0.10126	-0.04284	-0.03063
79.601	0.02252	-0.000809	-0.00219	0.01697	0.00816	0.01493	0.01875	-0.02249			79.601	0.00736	0.00692	0.01996	0.0011	0.05198	0.01445	0.00876			79.601	-0.000552	0.02239	-0.00802	-0.09306	-0.03498	-0.02456
79.801	0.03382	-0.000256	-0.00158	0.01349	0.01519	0.00963	0.01119	-0.02754			79.801	0.00377	0.01	0.01548	0.00155	0.05184	0.01605	0.01309			79.801	0.00147	0.0152	-0.01548	-0.09893	-0.02684	-0.02661
80.001	0.02258	0.00251	-0.00451	0.01498	0.01561	0.00436	0.01382	-0.02787			80.001	0.0077	0.01128	0.02582	0.0061	0.05125	0.02179	0.01161			80.001	0.00142	0.01751	-0.01896	-0.09604	-0.04305	-0.02624
80.201	0.01764	-0.00066	-0.00261	0.01665	0.00192	0.01409	0.01676	-0.01927			80.201	0.00585	0.01046	0.02268	0.00534	0.05901	0.01775	0.00844			80.201	0.000396	0.01794	-0.00925	-0.09079	-0.04082	-0.02899
80.401	0.01948	-0.00762	-0.00427	0.01393	0.01087	0.01734	0.01461	-0.02332			80.401	0.00644	0.01016	0.01436	0.00574	0.05298	0.01859	0.01068			80.401	0.00121	0.01852	-0.0075	-0.09434	-0.02792	-0.02087
80.601	0.03195	0.000282	-0.00085	0.02152	0.02111	0.0051	0.01727	-0.02472			80.601	0.00834	0.01236	0.02025	0.00539	0.05455	0.01832	0.01405			80.601	0.00175	0.02052	-0.01907	-0.09975	-0.03489	-0.01975
80.801	0.01724	0.00185	0.00369	0.02236	0.01261	0.00723	0.01778	-0.01935			80.801	0.00708	0.01136	0.02416	0.000514	0.05666	0.01871	0.0079			80.801	0.000875	0.0218	-0.01288	-0.09505	-0.03523	-0.03116
81.001	0.01556	-0.00155	-0.00132	0.02231	0.00439	0.01283	0.01368	-0.01936			81.001	0.00633	0.00964	0.01849	0.00412	0.055	0.02047	0.02076			81.001	-0.000196	0.02061	-0.00656	-0.09748	-0.03056	-0.02703
81.201	0.02295	-0.00016	-0.0028	0.01448	0.01677	0.01095	0.01764	-0.03114			81.201	0.00721	0.0117	0.01836	0.0066	0.05036	0.01659	0.01681			81.201	0.00244	0.01876	-0.01334	-0.11155	-0.03578	-0.02104
81.401	0.02694	0.00127	-0.000508	0.02292	0.01994	0.013	0.02138	-0.02221			81.401	0.00506	0.00947	0.01919	0.00522	0.05976	0.01751	0.00941			81.401	0.00161	0.02081	-0.01217	-0.0934	-0.03222	-0.02772
81.601	0.02143	0.00325	0.00189	0.02742	0.0092	0.00864	0.01548	-0.01769			81.601	0.00592	0.01552	0.01894	0.000869	0.05569	0.01739	0.0115			81.601	0.00315	0.0169	-0.00941	-0.09871	-0.02564	-0.02858
81.801	0.01816	0.000729	0.00106	0.01738	0.00811	0.00974	0.01771	-0.02011			81.801	0.00623	0.0128	0.02597	0.00837	0.05315	0.0168	0.01087			81.801	0.00168	0.01517	-0.01617	-0.10112	-0.03349	-0.02327
82.001	0.02089	-0.000478	-0.00496	0.02244	0.01901	0.01793	0.01916	-0.0169			82.001	0.00789	0.00798	0.01724	0.000375	0.05609	0.0207	0.01145			82.001	0.00119	0.02752	-0.0128	-0.10009	-0.0385	-0.02757
82.201	0.02982	0.000391	-0.000392	0.02523	0.01926	0.01042	0.01713	-0.01176			82.201	0.00638	0.01216	0.01815	0.00767	0.055	0.02057	0.01086			82.201	0.00183	0.01577	-0.00468	-0.09577	-0.02676	-0.02216
82.401	0.028	0.000543	0.000845	0.02356	0.01172	0.00141	0.01731	-0.02014			82.401	0.00954	0.01484	0.02296	0.01034	0.05456	0.01729	0.01452			82.401	0.0017	0.01649	-0.02111	-0.09601	-0.02645	-0.01768
82.601	0.01783	0.000405	-0.0015	0.02099	0.01277	0.01743	0.01895	-0.01623			82.601	0.00918	0.00982	0.03	0.0061	0.05606	0.01742	0.01693			82.601	0.0019	0.02383	-0.01324	-0.09315	-0.03849	-0.02393
82.801	0.02419	0.00112	0.00446	0.02077	0.01918	0.01773	0.01951	-0.01736			82.801	0.00562	0.00962	0.01345	0.00951	0.06034	0.02287	0.01394			82.801	0.00103	0.01969	-0.00664	-0.09284	-0.02936	-0.02033
83.001	0.03593	0.00561	0.00409	0.0249	0.01887	0.00726	0.01756	-0.02063			83.001	0.00795	0.01253	0.02231	0.01096	0.0541	0.01755	0.01579			83.001	0.00208	0.01735	-0.01371	-0.09735	-0.02424	-0.02113
83.201	0.02394	0.00862	-1.7e-05	0.02681	0.01709	0.01057	0.02574	-0.02067			83.201	0.00704	0.01141	0.02362	0.00705	0.05598	0.01838	0.01388			83.201	0.000969	0.01833	-0.01611	-0.09597	-0.03743	-0.02268
83.401	0.0207	0.00535	0.00254	0.02169	0.00792	0.01859	0.02157	-0.0093			83.401	0.00815	0.01333	0.02243	0.00562	0.05687	0.02067	0.01322			83.401	0.000324	0.01612	-0.00258	-0.09515	-0.03116	-0.02174
83.601	0.02932	0.00101	0.00235	0.02411	0.01892	0.01013	0.01626	-0.02125			83.601	0.0062	0.01257	0.02206	0.01112	0.05466	0.02026	0.01774			83.601	0.00155	0.01978	-0.01075	-0.09284	-0.02501	-0.01898
83.801	0.03443	0.00524	0.00839	0.02628	0.02526	0.01	0.02295	-0.01977			83.801	0.00862	0.01515	0.02194	0.00566	0.06193	0.01993	0.01417			83.801	0.000184	0.0203	-0.01298	-0.09316	-0.03146	-0.02638
84.001	0.0262	0.00346	0.00681	0.02876	0.01159	0.00881	0.02225	-0.00605			84.001	0.00881	0.01527	0.02114	0.00658	0.05649	0.02194	0.01511			84.001	0.00216	0.01444	-0.00867	-0.09479	-0.02955	-0.02768
84.201	0.02107	0.00195	0.00224	0.02454	0.00975	0.01258	0.01976	-0.01495			84.201	0.00862	0.01476	0.02386	0.01317	0.05849	0.01892	0.01755			84.201	0.00129	0.02242	-0.00606	-0.09214	-0.02938	-0.01843
84.401	0.03254	0.00234	-0.00233	0.0257	0.02336	0.01672	0.02503	-0.01623			84.401	0.01032	0.02013	0.02528	0.01385	0.05761	0.01718	0.01844			84.401	0.000997	0.02159	-0.00839	-0.09664	-0.03089	-0.02048
84.601	0.03214	0.01349	0.00523	0.02673	0.02252	0.00837	0.02276	-0.01364			84.601	0.00455	0.015	0.01902	0.00735	0.06081	0.02004	0.00995			84.601	0.000518	0.02046	-0.00769	-0.09137	-0.0271	-0.02171
84.801	0.02695	0.00859	0.00727	0.02924	0.00827	0.01218	0.02156	-0.01434			84.801	0.00715	0.01668	0.02401	0.01182	0.06045	0.02447	0.0177			84.801	0.00154	0.01994	-0.01062	-0.09343	-0.0258	-0.02227
85.001	0.02418	0.00342	0.00444	0.02617	0.01207	0.01607	0.0186	-0.01306			85.001	0.00934	0.01892	0.03081	0.01003	0.0567	0.02091	0.01968			85.001	0.00115	0.01973	-0.01101	-0.09107	-0.03322	-0.02662
85.201	0.03012	0.00939	0.00357	0.03366	0.0261	0.01825	0.02345	-0.01707			85.201	0.00811	0.01632	0.01872	0.00686	0.06167	0.02373	0.01676			85.201	0.000669	0.0243	-0.00339	-0.09008	-0.0302	-0.02003
85.401	0.03803	0.00873	0.01135	0.03065	0.02153	0.01613	0.02439	-0.01132			85.401	0.00784	0.0112	0.01919	0.00814	0.0599	0.02122	0.01676			85.401	0.00196	0.02184	-0.00715	-0.09123	-0.01958	-0.018
85.601	0.02698	0.01215	0.00608	0.02753	0.01663	0.00943	0.02337	-0.01552			85.601	0.01103	0.01988	0.03014	0.0116	0.0585	0.01997	0.01746			85.601	0.00237	0.02557	-0.01543	-0.08909	-0.03716	-0.02139
85.801	0.01349	0.00726	0.00556	0.02648	0.01582	0.02215	0.02488	-0.00867			85.801	0.00513	0.01563	0.02603	0.00631	0.06282	0.02445	0.01793			85.801	-0.000689	0.02629	-0.0039	-0.0967	-0.03145	-0.01963
86.001	0.03618	0.00761	0.00719	0.02737	0.02373	0.01909	0.02411	-0.00982			86.001	0.00899	0.01159	0.02291	0.01063	0.05676	0.02222	0.02064			86.001	0.000234	0.01973	-0.00339	-0.08733	-0.02205	-0.02137
86.201	0.03693	0.00934	0.00675	0.03258	0.02789	0.01213	0.02413	-0.01342			86.201	0.00976	0.01747	0.02583	0.01044	0.05955	0.01872	0.01779			86.201	0.00269	0.02678	-0.01046	-0.09542	-0.0246	-0.01774
86.401	0.02762	0.01249	0.00892	0.03395	0.01713	0.01592	0.02657	-0.00589			86.401	0.00633	0.02051	0.02966	0.00693	0.0664	0.02697	0.01338			86.401	-0.000137	0.02244	-0.00808	-0.08822	-0.03051	-0.02411
86.601	0.02396	0.00389	0.00558	0.02604	0.01151	0.02396	0.02672	-0.00888			86.601	0.00946	0.01692	0.02284	0.0109	0.06154	0.02386	0.01977			86.601	0.00173	0.02198	-0.00551	-0.08468	-0.02518	-0.02111
86.801	0.03397	0.00845	0.00477	0.02869	0.029	0.01985	0.03139	-0.01634			86.801	0.01025	0.0174	0.02169	0.016	0.05932	0.01891	0.02176			86.801	-0.000165	0.02721	-0.00284	-0.08492	-0.02565	-0.01715
87.001	0.03394	0.01229	0.00699	0.03627	0.02911	0.02112	0.03153	-0.0094			87.001	0.00856	0.01571	0.02277	0.00864	0.05963	0.0215	0.01707			87.001	0.000381	0.02973	-0.00607	-0.09024	-0.02951	-0.02127
87.201	0.02738	0.01183	0.00923	0.02809	0.01485	0.0146	0.02814	0.000727			87.201	0.01012	0.01628	0.02129	0.00585	0.06225	0.02474	0.01684			87.201	-0.000493	0.02103	-0.00505	-0.089	-0.02618	-0.02617
87.401	0.02551	0.00994	0.00896	0.03054	0.01636	0.01786	0.0245	-0.01028			87.401	0.00962	0.022	0.02843	0.01127	0.0586	0.02547	0.02363			87.401	0.00161	0.0276	-0.01108	-0.09289	-0.02261	-0.01782
87.601	0.03272	0.01345	0.00964	0.03366	0.03089	0.02449	0.03175	-0.01347			87.601	0.0083	0.01733	0.02445	0.00969	0.06427	0.02396	0.01877			87.601	0.00104	0.02744	-0.00465	-0.08843	-0.03043	-0.02021
87.801	0.0375	0.01377	0.01158	0.03396	0.02695	0.01715	0.03282	-0.00689			87.801	0.00771	0.01813	0.02067	0.0075	0.06382	0.0241	0.02022			87.801	0.00296	0.02375	-0.00436	-0.08866	-0.02141	-0.02069
88.001	0.0314	0.01263	0.01216	0.03335	0.01472	0.01373	0.0258	-0.00881			88.001	0.00877	0.02025	0.02705	0.01589	0.05758	0.02633	0.02366			88.001	0.00153	0.01995	-0.01483	-0.09252	-0.02626	-0.01558
88.201	0.02492	0.01207	0.00893	0.03263	0.02227	0.03035	0.02668	-0.00812			88.201	0.01218	0.01985	0.03072	0.01183	0.06107	0.0209	0.0203			88.201	-0.00128	0.02462	-0.00778	-0.08877	-0.03244	-0.01959
88.401	0.03129	0.01479	0.01472	0.03098	0.02466	0.02326	0.03036	-0.00503			88.401	0.00818	0.01632	0.02772	0.01178	0.06524	0.0267	0.01552			88.401	-1.1e-05	0.0265	0.0012	-0.08426	-0.02389	-0.01526
88.601	0.04706	0.01412	0.01469	0.03368	0.02998	0.01525	0.02859	-0.00958			88.601	0.01091	0.01991	0.02601	0.01285	0.05996	0.02663	0.02525			88.601	0.00232	0.02621	-0.00941	-0.09147	-0.02535	-0.01305
88.801	0.02653	0.01835	0.01249	0.0364	0.02384	0.01916	0.02801	-0.00879			88.801	0.01277	0.01932	0.0327	0.00936	0.05957	0.02191	0.01838			88.801	0.000375	0.0268	-0.01189	-0.08802	-0.03054	-0.01951
89.001	0.02884	0.01299	0.01344	0.03712	0.02003	0.02809	0.031	-0.00496			89.001	0.00773	0.02161	0.02482	0.00818	0.06385	0.02379	0.01629			89.001	0.000526	0.02469	-0.00212	-0.0885	-0.02734	-0.02283
89.201	0.04319	0.01176	0.01169	0.03071	0.0277	0.02447	0.02965	-0.01284			89.201	0.01247	0.01949	0.02709	0.01773	0.06415	0.02324	0.02496			89.201	-2e-06	0.02351	-0.0021	-0.08669	-0.02434	-0.01617
89.401	0.04426	0.01763	0.01163	0.03624	0.03242	0.01609	0.03183	-0.00688			89.401	0.01265	0.01566	0.0262	0.0132	0.064	0.02657	0.02026			89.401	0.0026	0.02281	-0.00973	-0.09566	-0.0332	-0.01631
89.601	0.03309	0.01696	0.01669	0.0329	0.02398	0.0252	0.03176	0.0048			89.601	0.00808	0.02194	0.02832	0.0065	0.06567	0.02612	0.01801			89.601	0.000449	0.02404	-0.0015	-0.09103	-0.02313	-0.01964
89.801	0.02956	0.01467	0.01119	0.03132	0.02141	0.02571	0.02859	-0.00363			89.801	0.01054	0.02126	0.02965	0.01411	0.06334	0.02598	0.02674			89.801	0.00179	0.02726	-0.00439	-0.08454	-0.02365	-0.01648
90.001	0.0427	0.01644	0.01657	0.03785	0.03397	0.02342	0.03138	-0.01103			90.001	0.01309	0.01897	0.02653	0.01566	0.06295	0.02431	0.0241			90.001	-0.000634	0.02512	-0.00957	-0.08818	-0.02932	-0.01518
90.201	0.04099	0.01805	0.01908	0.03881	0.03179	0.01623	0.03297	0.00177			90.201	0.00884	0.01741	0.02604	0.00977	0.06855	0.02875	0.02107			90.201	0.000633	0.02504	0.000457	-0.08716	-0.0248	-0.01673
90.401	0.03521	0.01787	0.01924	0.03591	0.02046	0.02005	0.03067	-0.00461			90.401	0.01313	0.01765	0.02896	0.01337	0.06472	0.02574	0.023			90.401	0.00161	0.0256	-0.00735	-0.09101	-0.02351	-0.01681
90.601	0.03114	0.0157	0.01138	0.03341	0.02164	0.02933	0.03001	-0.01135			90.601	0.0085	0.02127	0.0338	0.01471	0.06456	0.02823	0.02295			90.601	0.00116	0.02703	-0.00691	-0.08685	-0.03315	-0.02487
90.801	0.04419	0.01813	0.01544	0.03624	0.03422	0.02979	0.03714	-0.00125			90.801	0.01156	0.0205	0.02601	0.01181	0.06894	0.02726	0.02211			90.801	0.00151	0.02794	0.004	-0.08356	-0.03039	-0.01888
91.001	0.04331	0.01788	0.01686	0.03878	0.03231	0.01624	0.03334	0.0016			91.001	0.01063	0.01942	0.02292	0.01207	0.06619	0.02962	0.02443			91.001	0.00163	0.02597	-0.00495	-0.08488	-0.01852	-0.01773
91.201	0.03607	0.01695	0.01372	0.03852	0.02782	0.02288	0.03343	-0.00635			91.201	0.01265	0.02063	0.03628	0.01807	0.06208	0.03042	0.02302			91.201	0.00368	0.02802	-0.01261	-0.08869	-0.02525	-0.01915
91.401	0.02807	0.016	0.01237	0.03803	0.02782	0.03473	0.03797	-0.00342			91.401	0.01205	0.02195	0.03318	0.00959	0.06653	0.0256	0.02468			91.401	0.00038	0.02706	0.00174	-0.08387	-0.03406	-0.02491
91.601	0.04211	0.0214	0.01753	0.04134	0.03855	0.02533	0.03475	-0.00316			91.601	0.01309	0.02358	0.02651	0.01609	0.06393	0.02588	0.02354			91.601	0.00194	0.02402	0.00151	-0.07868	-0.0223	-0.01698
91.801	0.0455	0.02096	0.0147	0.03621	0.03314	0.02084	0.0361	-0.00782			91.801	0.01444	0.02265	0.03275	0.02066	0.06622	0.02646	0.02512			91.801	0.00115	0.02929	-0.01149	-0.08713	-0.02109	-0.01373
92.001	0.03177	0.01942	0.01545	0.04137	0.02256	0.03029	0.03842	-0.000594			92.001	0.01277	0.02099	0.02901	0.01288	0.06422	0.02834	0.01786			92.001	0.000965	0.02883	-0.00661	-0.08872	-0.02618	-0.0226
92.201	0.03372	0.01551	0.01897	0.03539	0.02319	0.03667	0.03866	0.00369			92.201	0.00978	0.02131	0.02711	0.01281	0.06303	0.0342	0.0255			92.201	0.00156	0.02182	0.000365	-0.08063	-0.02377	-0.01949
92.401	0.05114	0.01899	0.01808	0.03985	0.04036	0.029	0.03665	-0.00592			92.401	0.01062	0.02099	0.03406	0.0176	0.06227	0.02628	0.02714			92.401	0.00176	0.03093	-0.00293	-0.08091	-0.02088	-0.01344
92.601	0.0381	0.01855	0.01596	0.04476	0.03552	0.0256	0.03846	-0.00204			92.601	0.01045	0.02306	0.03223	0.01424	0.0695	0.03035	0.02297			92.601	0.00116	0.02928	-0.00448	-0.08779	-0.0275	-0.0191
92.801	0.03293	0.02265	0.01997	0.03894	0.02021	0.02683	0.03294	0.00172			92.801	0.01017	0.02233	0.02888	0.01391	0.06801	0.03096	0.02316			92.801	0.00105	0.02299	-0.00162	-0.08425	-0.02397	-0.01716
93.001	0.03974	0.01424	0.01716	0.03658	0.03443	0.03336	0.03668	-0.00379			93.001	0.01411	0.02519	0.03496	0.0186	0.06219	0.03107	0.02947			93.001	0.00124	0.02909	-0.0059	-0.07865	-0.02443	-0.01447
93.201	0.04402	0.01992	0.01996	0.04909	0.04441	0.03356	0.04043	0.000524			93.201	0.01458	0.02352	0.037	0.02011	0.06394	0.03014	0.0228			93.201	0.00195	0.03222	0.000158	-0.08128	-0.03117	-0.01567
93.401	0.04255	0.02208	0.02161	0.04514	0.03819	0.02927	0.03921	0.00632			93.401	0.01061	0.02307	0.0242	0.01086	0.06949	0.03481	0.02384			93.401	0.000195	0.03367	0.000663	-0.08236	-0.02198	-0.01575
93.601	0.04086	0.01928	0.02201	0.04194	0.02836	0.02785	0.03698	0.00185			93.601	0.0142	0.02763	0.03655	0.01697	0.06438	0.03077	0.03244			93.601	0.00176	0.0287	-0.00852	-0.08661	-0.02173	-0.01641
93.801	0.0371	0.01993	0.02027	0.04444	0.03451	0.03593	0.04349	0.00432			93.801	0.01296	0.02551	0.03577	0.01676	0.06915	0.0331	0.02745			93.801	-0.000303	0.02968	-0.00386	-0.08627	-0.03179	-0.01869
94.001	0.04507	0.02319	0.0178	0.04251	0.03988	0.03868	0.04045	0.00231			94.001	0.00744	0.02047	0.03306	0.01612	0.06326	0.03276	0.02299			94.001	0.000841	0.03294	0.00677	-0.07739	-0.02529	-0.01847
94.201	0.04663	0.02715	0.0213	0.0421	0.03765	0.02252	0.03673	-0.00299			94.201	0.0146	0.02384	0.02982	0.01724	0.06669	0.02497	0.03014			94.201	0.00138	0.02271	-0.000203	-0.08483	-0.01847	-0.01219
94.401	0.03893	0.02394	0.01816	0.04247	0.03865	0.03111	0.03816	0.000536			94.401	0.01119	0.02529	0.03848	0.01518	0.06919	0.03142	0.03032			94.401	0.00143	0.02669	-0.00673	-0.08508	-0.02392	-0.01822
94.601	0.03852	0.01942	0.02127	0.04043	0.03302	0.04189	0.03997	0.00888			94.601	0.01304	0.02326	0.03371	0.01169	0.0695	0.02958	0.02423			94.601	-0.000214	0.02635	0.00743	-0.07945	-0.02528	-0.01507
94.801	0.0569	0.02559	0.02554	0.04604	0.04432	0.02924	0.03978	-0.0008			94.801	0.01104	0.02347	0.03219	0.01967	0.06735	0.03286	0.02917			94.801	-9.3e-05	0.03135	0.00148	-0.07813	-0.01947	-0.00955
95.001	0.04477	0.02537	0.02355	0.04725	0.04424	0.02467	0.03664	-0.00138			95.001	0.01233	0.02511	0.03276	0.01884	0.06779	0.02952	0.02407			95.001	0.00285	0.03378	-0.00199	-0.0867	-0.03206	-0.0125
95.201	0.03763	0.02612	0.02532	0.04536	0.0298	0.03472	0.03986	0.00711			95.201	0.01368	0.02459	0.0349	0.01521	0.07394	0.03348	0.02054			95.201	-0.00154	0.02369	0.000981	-0.08116	-0.02667	-0.01994
95.401	0.0434	0.02135	0.02235	0.04205	0.03177	0.03482	0.03758	0.00605			95.401	0.01227	0.02601	0.03131	0.01761	0.06676	0.03113	0.03039			95.401	0.000687	0.02855	0.00142	-0.0812	-0.01903	-0.01679
95.601	0.05572	0.02279	0.01856	0.04511	0.04284	0.03543	0.04017	0.00139			95.601	0.0143	0.02355	0.03686	0.01981	0.0678	0.02655	0.03538			95.601	0.00282	0.03368	-0.00133	-0.08241	-0.02457	-0.0129
95.801	0.0487	0.02255	0.02975	0.04768	0.04361	0.03232	0.04093	0.008			95.801	0.01245	0.02543	0.03159	0.01539	0.07387	0.03496	0.02659			95.801	0.00186	0.03413	0.00422	-0.0858	-0.01995	-0.01127
96.001	0.04458	0.02428	0.02386	0.04449	0.02927	0.03164	0.04023	0.00534			96.001	0.0133	0.02647	0.03172	0.01598	0.07041	0.02972	0.0279			96.001	0.00136	0.02525	-0.00148	-0.0815	-0.0165	-0.01721
96.201	0.04828	0.01909	0.02448	0.04963	0.03208	0.03989	0.04058	0.00438			96.201	0.01442	0.02622	0.03973	0.02202	0.0716	0.0277	0.03019			96.201	-0.000818	0.03301	-0.00372	-0.08344	-0.02155	-0.01605
96.401	0.05502	0.02524	0.02071	0.04752	0.04731	0.03721	0.05022	0.00462			96.401	0.0134	0.02407	0.03738	0.01791	0.07058	0.03138	0.0305			96.401	0.000734	0.02877	0.007	-0.07932	-0.01666	-0.01447
96.601	0.0504	0.02783	0.0275	0.04848	0.04151	0.03487	0.0402	0.00191			96.601	0.01434	0.02459	0.03074	0.02049	0.06879	0.0367	0.02312			96.601	0.00173	0.02665	-0.00387	-0.08303	-0.01382	-0.01347
96.801	0.04138	0.02687	0.02526	0.04798	0.04186	0.04011	0.0471	0.00156			96.801	0.017	0.0276	0.03471	0.01879	0.06896	0.02984	0.02889			96.801	0.00266	0.02978	-0.00822	-0.08262	-0.01984	-0.01307
97.001	0.04795	0.02789	0.02213	0.0459	0.03603	0.04662	0.04743	0.00995			97.001	0.01328	0.03018	0.04192	0.01973	0.07069	0.03413	0.02887			97.001	-0.000994	0.03159	0.00512	-0.08004	-0.02655	-0.01558
97.201	0.05218	0.02532	0.02741	0.04512	0.04848	0.03896	0.04429	0.00494			97.201	0.01548	0.02416	0.03252	0.02022	0.07193	0.03826	0.03037			97.201	0.00216	0.02777	0.00528	-0.07658	-0.01291	-0.01508
97.401	0.05313	0.02281	0.02509	0.04964	0.04309	0.03376	0.0437	0.00535			97.401	0.01407	0.02881	0.0343	0.01541	0.07158	0.03117	0.03086			97.401	0.000872	0.03499	-0.00818	-0.08677	-0.01813	-0.01082
97.601	0.04411	0.02618	0.02406	0.05184	0.038	0.0395	0.04579	0.01072			97.601	0.01534	0.02735	0.03763	0.01555	0.06917	0.03164	0.02567			97.601	-0.0002	0.03428	-0.00469	-0.08031	-0.02463	-0.01519
97.801	0.04642	0.02626	0.02782	0.04212	0.03943	0.03946	0.04498	0.00854			97.801	0.01453	0.03016	0.0351	0.01912	0.07135	0.03333	0.03258			97.801	-0.000304	0.02901	0.00552	-0.07796	-0.01506	-0.01457
98.001	0.05873	0.02785	0.02524	0.04419	0.04632	0.04109	0.04584	0.00356			98.001	0.01429	0.0266	0.03848	0.02249	0.06939	0.03127	0.03513			98.001	0.000364	0.03271	-0.000931	-0.07999	-0.01642	-0.00712
98.201	0.04844	0.03112	0.02416	0.05492	0.04561	0.03604	0.04753	0.00733			98.201	0.01526	0.0242	0.03468	0.02177	0.0705	0.0337	0.03151			98.201	0.00198	0.0338	0.000103	-0.07997	-0.02403	-0.01376
98.401	0.04006	0.03121	0.0259	0.0488	0.03257	0.03948	0.04649	0.01139			98.401	0.01209	0.02721	0.03653	0.01845	0.07251	0.03582	0.02798			98.401	0.000505	0.02656	-0.000635	-0.0813	-0.01604	-0.01444
98.601	0.05192	0.02639	0.02633	0.04846	0.04406	0.04719	0.04543	0.00409			98.601	0.01268	0.02809	0.04234	0.02346	0.07075	0.03423	0.03706			98.601	0.00124	0.0334	0.00188	-0.07957	-0.01489	-0.00916
98.801	0.05315	0.0336	0.02807	0.05125	0.05629	0.03772	0.05032	0.00622			98.801	0.01403	0.02717	0.03956	0.02164	0.07113	0.03546	0.03282			98.801	0.0013	0.03625	0.00431	-0.07802	-0.02453	-0.00866
99.001	0.05123	0.03475	0.03469	0.05272	0.04321	0.037	0.04665	0.01265			99.001	0.01291	0.0293	0.03232	0.01659	0.07315	0.0375	0.02446			99.001	0.00078	0.0341	0.00651	-0.07837	-0.01275	-0.01083
99.201	0.04838	0.02961	0.03146	0.05136	0.0408	0.03507	0.04665	0.00754			99.201	0.01506	0.02453	0.03673	0.02159	0.07197	0.03461	0.03132			99.201	0.0021	0.02945	-0.00506	-0.08119	-0.01121	-0.00914
99.401	0.05295	0.02902	0.02416	0.05357	0.04712	0.04156	0.04694	0.01108			99.401	0.01447	0.03147	0.04272	0.024	0.07119	0.0355	0.03255			99.401	-0.00153	0.03106	-0.00249	-0.07937	-0.0221	-0.01526
99.601	0.05877	0.03039	0.02907	0.05511	0.05362	0.04581	0.04891	0.0145			99.601	0.01361	0.02624	0.03789	0.02099	0.06945	0.03702	0.03108			99.601	0.000582	0.03368	0.00901	-0.07974	-0.01546	-0.01105
99.801	0.06172	0.03268	0.03145	0.05873	0.04933	0.03438	0.04914	0.01116			99.801	0.01671	0.02469	0.0374	0.02219	0.0719	0.03525	0.03352			99.801	0.000455	0.03155	-0.000161	-0.07782	-0.01479	-0.00768
100.001	0.04897	0.0301	0.03031	0.05276	0.04453	0.04018	0.05442	0.00712			100.001	0.01694	0.02958	0.03773	0.02207	0.07205	0.03517	0.02944			100.001	0.00154	0.03158	-0.00558	-0.07822	-0.02039	-0.0112
100.201	0.05463	0.03169	0.0294	0.05027	0.03924	0.0526	0.04889	0.01465			100.201	0.01125	0.03073	0.03789	0.02001	0.07511	0.03699	0.03149			100.201	-0.000936	0.03428	0.006	-0.08044	-0.01641	-0.01239
100.401	0.06347	0.03576	0.03331	0.05246	0.05198	0.03682	0.05332	0.01094			100.401	0.0154	0.02909	0.04235	0.02478	0.07218	0.03282	0.03441			100.401	0.00224	0.03274	0.00295	-0.07521	-0.01278	-0.00742
100.601	0.05727	0.03497	0.0309	0.05977	0.04836	0.04048	0.05052	0.00926			100.601	0.01474	0.03076	0.03906	0.02847	0.07315	0.0346	0.03037			100.601	0.000288	0.03278	-0.00512	-0.08165	-0.02054	-0.00744
100.801	0.04747	0.03424	0.03364	0.05807	0.0366	0.04538	0.04631	0.01846			100.801	0.01868	0.03003	0.0379	0.01823	0.07379	0.04161	0.02614			100.801	0.000752	0.03246	0.00269	-0.08046	-0.01661	-0.01375
101.001	0.05623	0.02944	0.03112	0.05329	0.04736	0.0415	0.04643	0.01194			101.001	0.01536	0.02821	0.03878	0.02593	0.07433	0.03499	0.03029			101.001	-0.000163	0.03132	0.00365	-0.07828	-0.01242	-0.00793
101.201	0.06187	0.03365	0.03118	0.06003	0.05464	0.04173	0.05292	0.01274			101.201	0.01497	0.03477	0.04556	0.02561	0.07548	0.0351	0.03669			101.201	0.00176	0.03987	0.00258	-0.08039	-0.01976	-0.00436
101.401	0.0549	0.03643	0.03621	0.0602	0.05216	0.04121	0.05344	0.01747			101.401	0.01443	0.03041	0.03646	0.02293	0.0773	0.03766	0.03144			101.401	-6.2e-05	0.03723	0.00679	-0.08091	-0.01968	-0.01277
101.601	0.04967	0.03404	0.03219	0.05429	0.04064	0.043	0.04804	0.01517			101.601	0.01385	0.03171	0.03794	0.02489	0.07682	0.04043	0.03175			101.601	0.00027	0.03007	0.00151	-0.07797	-0.01058	-0.01027
101.801	0.05599	0.03192	0.02796	0.05638	0.05264	0.04674	0.04838	0.01334			101.801	0.01836	0.03188	0.04909	0.02737	0.07202	0.04141	0.03637			101.801	0.000328	0.03825	0.00292	-0.08046	-0.01668	-0.01109
102.001	0.06383	0.03905	0.03235	0.06289	0.05982	0.05214	0.05496	0.01882			102.001	0.01788	0.03168	0.04402	0.02342	0.07473	0.03449	0.03636			102.001	0.00155	0.03729	0.0071	-0.07433	-0.01735	-0.01181
102.201	0.0583	0.03597	0.03383	0.0562	0.0503	0.04339	0.0502	0.01972			102.201	0.01737	0.0312	0.03926	0.02682	0.07667	0.03688	0.03581			102.201	8.5e-05	0.03205	0.00677	-0.07689	-0.00741	-0.00864
102.401	0.04983	0.03169	0.03548	0.05858	0.04501	0.04855	0.05053	0.01322			102.401	0.01692	0.02963	0.03801	0.02428	0.07919	0.04149	0.03033			102.401	0.00241	0.03534	-0.00165	-0.08299	-0.01294	-0.0065
102.601	0.05653	0.03538	0.03022	0.06081	0.04754	0.05298	0.05453	0.01584			102.601	0.01515	0.03083	0.04191	0.02152	0.07465	0.03916	0.03429			102.601	-0.00105	0.03452	0.00207	-0.07348	-0.02229	-0.01346
102.801	0.06271	0.03696	0.03957	0.06154	0.05288	0.04497	0.05441	0.0149			102.801	0.01619	0.03065	0.04298	0.0216	0.07935	0.04133	0.03456			102.801	-0.00233	0.03635	0.00717	-0.07511	-0.01105	-0.00525
103.001	0.05833	0.03867	0.03138	0.05556	0.04663	0.04268	0.05293	0.01448			103.001	0.01601	0.03415	0.03962	0.02716	0.07093	0.03839	0.0371			103.001	-0.000294	0.0367	-0.0043	-0.0832	-0.0149	-0.00208
103.201	0.05412	0.04032	0.03761	0.06067	0.04846	0.04803	0.0553	0.01589			103.201	0.01516	0.03322	0.04553	0.02196	0.07863	0.03969	0.03113			103.201	-0.000531	0.03478	0.000693	-0.08142	-0.0172	-0.01355
103.401	0.05715	0.03761	0.03499	0.05757	0.05435	0.05394	0.05513	0.01936			103.401	0.01597	0.02736	0.04158	0.02742	0.07889	0.0419	0.03443			103.401	-0.00115	0.03338	0.01267	-0.07499	-0.01072	-0.01116
103.601	0.07007	0.03619	0.03837	0.05874	0.06014	0.04579	0.05311	0.01669			103.601	0.01485	0.03702	0.04577	0.02943	0.07262	0.04101	0.04071			103.601	0.00132	0.03706	0.0044	-0.07678	-0.01267	-0.00416
103.801	0.05538	0.04097	0.03254	0.06237	0.05529	0.04936	0.05371	0.02354			103.801	0.01942	0.02988	0.04592	0.02618	0.07495	0.03858	0.03434			103.801	0.00166	0.03994	0.00369	-0.07869	-0.01415	-0.00341
104.001	0.05482	0.03499	0.03726	0.05845	0.04433	0.0552	0.0557	0.02675			104.001	0.01577	0.03297	0.0385	0.02432	0.07626	0.04226	0.03255			104.001	0.000131	0.0323	0.00443	-0.07827	-0.00837	-0.00883
104.201	0.06566	0.0348	0.03377	0.06093	0.058	0.05064	0.05339	0.01362			104.201	0.01414	0.03363	0.0477	0.02815	0.07424	0.03675	0.03899			104.201	0.000398	0.03306	-0.000897	-0.07763	-0.01545	-0.00712
104.401	0.05753	0.04274	0.03661	0.05989	0.06372	0.04675	0.06416	0.02347			104.401	0.01786	0.03777	0.04595	0.02985	0.07521	0.03542	0.03671			104.401	0.00131	0.04059	0.00281	-0.07663	-0.02025	-0.00618
104.601	0.06092	0.04442	0.03972	0.06787	0.05414	0.04374	0.05969	0.02779			104.601	0.01611	0.029	0.03367	0.02885	0.08098	0.04297	0.03588			104.601	-8.3e-05	0.03994	0.00679	-0.07482	-0.01024	-0.0064
104.801	0.04899	0.03371	0.04036	0.06003	0.04793	0.04811	0.05749	0.01886			104.801	0.0196	0.03682	0.03838	0.03024	0.07994	0.04232	0.03809			104.801	0.000114	0.03842	-0.00418	-0.07285	-0.00881	-0.00454
105.001	0.06815	0.03799	0.03592	0.06382	0.06054	0.05104	0.05645	0.01327			105.001	0.01802	0.02976	0.04866	0.03106	0.07898	0.04325	0.02987			105.001	0.000508	0.03717	0.00205	-0.08104	-0.02297	-0.00863
105.201	0.06718	0.04319	0.03731	0.06755	0.06363	0.0487	0.05715	0.02311			105.201	0.01405	0.03247	0.0397	0.02666	0.07512	0.04352	0.03718			105.201	0.000217	0.04094	0.019	-0.07303	-0.01084	-0.00501
105.401	0.06066	0.03938	0.04243	0.06096	0.04681	0.04607	0.05824	0.01816			105.401	0.01647	0.032	0.03993	0.03261	0.0741	0.04515	0.03716			105.401	0.00136	0.03742	0.00497	-0.07548	-0.01072	-0.00795
105.601	0.05563	0.04023	0.03498	0.06457	0.05247	0.05022	0.06139	0.02535			105.601	0.01809	0.03639	0.04781	0.02868	0.08001	0.04126	0.03814			105.601	0.00102	0.03861	-0.000531	-0.08399	-0.01621	-0.00571
105.801	0.06527	0.03883	0.04031	0.06626	0.05902	0.0559	0.05687	0.02174			105.801	0.01666	0.03454	0.04265	0.0276	0.08097	0.0446	0.03463			105.801	0.000223	0.03204	0.01239	-0.07648	-0.01335	-0.01175
106.001	0.07409	0.04199	0.04032	0.06314	0.06197	0.04503	0.05784	0.02073			106.001	0.01736	0.0342	0.04323	0.03332	0.07945	0.04294	0.03595			106.001	0.00129	0.03798	0.01053	-0.07778	-0.00747	0.00185
106.201	0.0638	0.04208	0.04155	0.06471	0.05903	0.04426	0.05582	0.01971			106.201	0.02038	0.03654	0.04811	0.02897	0.07823	0.03991	0.04112			106.201	0.000671	0.03971	0.00145	-0.07902	-0.01262	-0.00498
106.401	0.05238	0.04184	0.03916	0.06348	0.05073	0.0571	0.05954	0.02741			106.401	0.01693	0.03344	0.04025	0.03078	0.07883	0.04171	0.03207			106.401	-0.000309	0.03692	0.00522	-0.07688	-0.0167	-0.0117
106.601	0.06698	0.04229	0.04037	0.06268	0.05851	0.05249	0.05621	0.02303			106.601	0.01614	0.03647	0.04575	0.03013	0.08145	0.04396	0.03497			106.601	-0.000489	0.02872	0.00986	-0.07084	-0.0097	-0.00668
106.801	0.0697	0.04447	0.0382	0.06757	0.06486	0.04963	0.06191	0.02331			106.801	0.01754	0.03955	0.04449	0.02873	0.07907	0.04454	0.04214			106.801	0.000781	0.0402	0.0146	-0.07455	-0.0116	-0.00847
107.001	0.05849	0.04661	0.04541	0.06863	0.05708	0.05167	0.06031	0.0298			107.001	0.01828	0.03716	0.04317	0.02536	0.08115	0.03872	0.04158			107.001	0.000517	0.03877	0.01314	-0.0759	-0.01344	-0.00847
107.201	0.0632	0.04605	0.04363	0.06211	0.05245	0.05354	0.05723	0.02817			107.201	0.01936	0.03317	0.04162	0.03112	0.08362	0.04373	0.0327			107.201	0.000833	0.03688	0.00787	-0.07572	-0.00935	-0.00691
107.401	0.07087	0.04545	0.04032	0.07028	0.06646	0.05249	0.05964	0.02128			107.401	0.01943	0.04259	0.04437	0.0317	0.08039	0.04028	0.03904			107.401	0.000804	0.0422	0.00329	-0.0751	-0.01947	-0.01055
107.601	0.06912	0.04885	0.04686	0.06747	0.06305	0.05468	0.06176	0.0257			107.601	0.01767	0.03937	0.04765	0.03286	0.0802	0.04334	0.03653			107.601	0.000978	0.04257	0.0163	-0.07169	-0.01813	-0.00684
107.801	0.06023	0.04574	0.03989	0.06702	0.05698	0.0525	0.05929	0.02553			107.801	0.01942	0.03533	0.04748	0.03518	0.08509	0.04183	0.04311			107.801	0.00184	0.04235	0.01168	-0.07424	-0.0051	-0.00162
108.001	0.05914	0.04166	0.04175	0.06502	0.0497	0.05481	0.06323	0.0217			108.001	0.01678	0.03574	0.04158	0.03549	0.08117	0.03976	0.04197			108.001	0.00197	0.03624	-0.00195	-0.07751	-0.01297	-0.00598
108.201	0.06676	0.04676	0.04244	0.07389	0.06754	0.06056	0.06485	0.02519			108.201	0.01915	0.04034	0.04953	0.03104	0.08474	0.0448	0.03538			108.201	-0.000596	0.03533	0.00636	-0.07535	-0.01692	-0.00665
108.401	0.07478	0.05118	0.0417	0.06836	0.05437	0.04878	0.06673	0.02765			108.401	0.01851	0.03933	0.04641	0.03386	0.08059	0.04655	0.03778			108.401	0.000375	0.04184	0.01781	-0.07062	-0.0053	-0.00438
108.601	0.06251	0.05083	0.04311	0.07179	0.05914	0.05057	0.06217	0.02398			108.601	0.0184	0.04099	0.04271	0.03235	0.07673	0.04431	0.03746			108.601	0.00266	0.03863	0.00554	-0.07474	-0.00535	-0.00129
108.801	0.05914	0.04794	0.04085	0.06958	0.06049	0.06043	0.06528	0.02768			108.801	0.01856	0.03885	0.04684	0.03251	0.07866	0.04592	0.03869			108.801	-0.000325	0.03611	0.00533	-0.07614	-0.01631	-0.00259
109.001	0.06904	0.04491	0.04237	0.06677	0.06896	0.05853	0.0674	0.02715			109.001	0.01875	0.03765	0.03865	0.03311	0.08314	0.04522	0.04144			109.001	-0.00104	0.0383	0.01081	-0.07162	-0.00918	-0.00739
109.201	0.0769	0.04582	0.04593	0.07472	0.06897	0.05028	0.06309	0.02571			109.201	0.0189	0.03751	0.04498	0.03357	0.0797	0.04338	0.0433			109.201	1.3e-05	0.03923	0.00846	-0.07667	-0.01137	0.00272
109.401	0.06099	0.05186	0.04477	0.07201	0.05709	0.05548	0.06775	0.03101			109.401	0.01647	0.03946	0.04932	0.03383	0.0782	0.04466	0.04505			109.401	0.000942	0.04122	0.00786	-0.07295	-0.01055	-0.00188
109.601	0.05733	0.04667	0.04666	0.06616	0.05808	0.06557	0.06345	0.03439			109.601	0.01806	0.04074	0.04103	0.02972	0.08632	0.04621	0.03953			109.601	0.00129	0.03769	0.01326	-0.07664	-0.00522	-0.00882
109.801	0.0704	0.04697	0.04464	0.07338	0.07035	0.05785	0.06311	0.02635			109.801	0.01861	0.04039	0.04494	0.03753	0.07908	0.04993	0.04456			109.801	-0.000329	0.03849	0.00341	-0.07468	-0.00961	-0.00137
110.001	0.07431	0.05238	0.04479	0.07461	0.07427	0.05175	0.0661	0.02856			110.001	0.01703	0.04106	0.05219	0.03955	0.08524	0.04495	0.04026			110.001	-0.00216	0.0458	0.00841	-0.07089	-0.01188	-0.0028
110.201	0.06093	0.05005	0.04781	0.07315	0.05708	0.05794	0.06404	0.03767			110.201	0.01785	0.0365	0.04388	0.03416	0.08419	0.04892	0.03986			110.201	0.000587	0.04041	0.01741	-0.06964	-0.01025	-0.00362
110.401	0.06525	0.04212	0.04422	0.06784	0.0643	0.06088	0.06757	0.02661			110.401	0.01921	0.03801	0.04291	0.03467	0.07802	0.0451	0.03971			110.401	0.00153	0.0427	0.00205	-0.07365	-0.0114	-0.00216
110.601	0.07522	0.0484	0.04751	0.07503	0.07262	0.05616	0.06462	0.03047			110.601	0.02042	0.04064	0.04994	0.03457	0.084	0.04426	0.03837			110.601	-0.000436	0.04317	0.00842	-0.07021	-0.01508	-0.00421
110.801	0.0722	0.05277	0.04387	0.08156	0.06806	0.06054	0.06792	0.03241			110.801	0.01871	0.04021	0.05153	0.03141	0.0837	0.04669	0.0404			110.801	0.000543	0.03932	0.02109	-0.06639	-0.01126	-0.00241
111.001	0.06802	0.05059	0.04801	0.0716	0.0609	0.0568	0.06539	0.03156			111.001	0.01881	0.04308	0.04633	0.0396	0.08246	0.04331	0.04246			111.001	0.00209	0.04157	0.00529	-0.07256	-0.00593	2.3e-05
111.201	0.06417	0.05111	0.04479	0.07404	0.06385	0.06462	0.06507	0.02725			111.201	0.02111	0.04253	0.04652	0.03703	0.08295	0.04572	0.03838			111.201	0.00121	0.0435	0.00456	-0.06995	-0.01678	-0.00351
111.401	0.08006	0.05435	0.04848	0.07973	0.07034	0.06026	0.07108	0.03204			111.401	0.01757	0.03922	0.04497	0.03366	0.08948	0.04846	0.03961			111.401	-0.000849	0.03941	0.01465	-0.06593	-0.01069	-0.00221
111.601	0.0808	0.0537	0.04649	0.07646	0.06521	0.05103	0.06634	0.02596			111.601	0.02138	0.04169	0.0488	0.0389	0.08662	0.04956	0.04628			111.601	0.000649	0.04084	0.01597	-0.07113	-0.00797	0.00262
111.801	0.06782	0.05394	0.04679	0.07403	0.06379	0.05771	0.06942	0.03057			111.801	0.0222	0.04172	0.05342	0.03432	0.08649	0.0451	0.04387			111.801	-0.000225	0.0434	0.00553	-0.0737	-0.00801	0.00175
112.001	0.06513	0.0486	0.04781	0.0781	0.06002	0.06674	0.07089	0.03296			112.001	0.02048	0.04226	0.04668	0.03245	0.08147	0.04613	0.04014			112.001	0.000552	0.0391	0.01082	-0.0716	-0.01423	-0.0047
112.201	0.08081	0.05442	0.05051	0.07429	0.07139	0.05881	0.06963	0.03606			112.201	0.01814	0.04297	0.04759	0.03541	0.08861	0.04795	0.04251			112.201	-6.6e-05	0.04182	0.01089	-0.06525	-0.00768	-0.00543
112.401	0.07762	0.0544	0.05063	0.07611	0.07319	0.05443	0.07077	0.0337			112.401	0.02002	0.04869	0.05689	0.04107	0.08803	0.04313	0.04694			112.401	0.000332	0.04369	0.01247	-0.07141	-0.01286	0.000626
112.601	0.06327	0.05273	0.04974	0.07732	0.0619	0.06948	0.06338	0.03747			112.601	0.01962	0.04746	0.05185	0.04308	0.08818	0.04964	0.04102			112.601	0.000423	0.0494	0.01339	-0.07027	-0.01294	-0.00117
112.801	0.06865	0.04665	0.05094	0.0678	0.06628	0.06894	0.06982	0.03739			112.801	0.01782	0.03873	0.04642	0.03416	0.08664	0.04922	0.04491			112.801	0.00078	0.04387	0.00578	-0.06675	-0.00721	0.000624
113.001	0.08169	0.05705	0.04824	0.08283	0.07991	0.05551	0.0716	0.03066			113.001	0.02058	0.04778	0.04765	0.04351	0.08479	0.04389	0.04427			113.001	0.00074	0.04151	0.00832	-0.07017	-0.01042	0.00156
113.201	0.06988	0.05637	0.0493	0.08357	0.06612	0.06059	0.07026	0.03749			113.201	0.02015	0.04528	0.05594	0.03423	0.08817	0.04808	0.04575			113.201	0.000368	0.04286	0.0172	-0.06823	-0.00997	-0.000492
113.401	0.06898	0.05067	0.05623	0.07133	0.05907	0.05921	0.06743	0.04128			113.401	0.02045	0.04582	0.05321	0.03285	0.08693	0.05215	0.04577			113.401	0.00381	0.04	0.01363	-0.06912	-0.00319	0.000999
113.601	0.07281	0.05304	0.05559	0.07869	0.06748	0.06567	0.07112	0.02927			113.601	0.02255	0.04071	0.04956	0.04341	0.08026	0.04773	0.04451			113.601	0.000905	0.03997	0.00531	-0.06898	-0.00978	-0.00388
113.801	0.07815	0.05743	0.05107	0.08312	0.07599	0.06651	0.07361	0.03787			113.801	0.01908	0.04133	0.05563	0.03807	0.08729	0.04918	0.03876			113.801	0.001	0.04126	0.01757	-0.06603	-0.01705	-0.00397
114.001	0.06889	0.05639	0.05289	0.08285	0.06799	0.05954	0.07452	0.03943			114.001	0.02002	0.04282	0.0527	0.03669	0.08419	0.05083	0.04981			114.001	0.000622	0.0405	0.02013	-0.06551	-0.00418	0.00254
114.201	0.06639	0.05366	0.05151	0.07944	0.06393	0.06534	0.07237	0.03408			114.201	0.02177	0.04266	0.05305	0.03911	0.0868	0.04845	0.04627			114.201	0.00108	0.04084	0.00424	-0.07378	-0.00709	0.000989
114.401	0.07269	0.05079	0.05198	0.07906	0.07398	0.07293	0.07149	0.03721			114.401	0.0232	0.04372	0.05059	0.03799	0.08671	0.04695	0.04708			114.401	2.4e-05	0.0443	0.00945	-0.06795	-0.01317	-0.00181
114.601	0.08006	0.0554	0.05407	0.08446	0.07068	0.06515	0.07303	0.04028			114.601	0.02352	0.03887	0.04983	0.03493	0.09439	0.04855	0.04749			114.601	-9.5e-05	0.04235	0.01949	-0.06233	-0.00532	-0.00137
114.801	0.07601	0.05514	0.05419	0.08521	0.06914	0.0614	0.07029	0.0404			114.801	0.02213	0.04144	0.0535	0.03571	0.08937	0.0477	0.04588			114.801	0.00238	0.04195	0.01019	-0.07191	-0.00471	0.00496
115.001	0.06873	0.05765	0.05441	0.08329	0.06745	0.06698	0.07824	0.04015			115.001	0.02143	0.04573	0.05871	0.03836	0.08859	0.04767	0.05148			115.001	0.000683	0.04506	0.01024	-0.06393	-0.01096	0.00154
115.201	0.07441	0.05229	0.0551	0.08116	0.07538	0.07918	0.07538	0.03916			115.201	0.02106	0.04128	0.05175	0.03451	0.08947	0.05112	0.04601			115.201	-0.000853	0.04345	0.01817	-0.0671	-0.00794	-0.00353
115.401	0.08772	0.05713	0.05713	0.08477	0.07916	0.06296	0.07363	0.03747			115.401	0.02165	0.04643	0.05313	0.0388	0.08861	0.05136	0.0458			115.401	-0.00122	0.04387	0.01149	-0.06586	-0.00794	0.00307
115.601	0.07657	0.06376	0.0531	0.08021	0.07509	0.06082	0.07327	0.03717			115.601	0.02219	0.04627	0.05999	0.03996	0.08727	0.05028	0.04929			115.601	0.00117	0.04745	0.0135	-0.06422	-0.00812	-0.00167
115.801	0.06742	0.05456	0.05709	0.07995	0.06396	0.07133	0.07526	0.04408			115.801	0.02338	0.04348	0.05467	0.0383	0.08824	0.05286	0.04296			115.801	0.000589	0.04649	0.02057	-0.06945	-0.00675	0.000985
116.001	0.08136	0.05836	0.05426	0.0829	0.0754	0.07062	0.07414	0.03571			116.001	0.01843	0.04078	0.04862	0.03727	0.08689	0.04823	0.05252			116.001	-0.000354	0.042	0.00874	-0.06478	-0.00319	-0.0012
116.201	0.08574	0.06487	0.0578	0.08674	0.08259	0.06317	0.07829	0.03724			116.201	0.02419	0.04705	0.05406	0.03729	0.09295	0.04759	0.04995			116.201	-0.000779	0.04704	0.01313	-0.06845	-0.0122	-0.000894
116.401	0.0752	0.05944	0.05868	0.08528	0.06916	0.06042	0.07664	0.04391			116.401	0.01847	0.04503	0.05348	0.03199	0.09495	0.05414	0.0499			116.401	-0.00103	0.04492	0.02392	-0.06713	-0.00777	0.00293
116.601	0.07706	0.05731	0.05655	0.08045	0.06885	0.06694	0.07076	0.04742			116.601	0.02342	0.04505	0.0552	0.03888	0.08996	0.05592	0.04741			116.601	0.00248	0.03901	0.01171	-0.06846	-0.00388	0.00444
116.801	0.08014	0.05791	0.05621	0.08354	0.07755	0.07825	0.08011	0.04001			116.801	0.02204	0.04844	0.05372	0.03906	0.08963	0.04962	0.04936			116.801	-0.000618	0.04615	0.01707	-0.0651	-0.01245	0.00337
117.001	0.08203	0.06305	0.05628	0.08269	0.07985	0.07437	0.07696	0.04598			117.001	0.02056	0.04488	0.0555	0.03556	0.09415	0.04902	0.04337			117.001	9.3e-05	0.04647	0.02231	-0.06285	-0.00988	0.00142
117.201	0.08491	0.05616	0.06497	0.08777	0.07474	0.06261	0.0773	0.04247			117.201	0.02265	0.04536	0.05591	0.03707	0.0923	0.05057	0.04517			117.201	0.00085	0.0451	0.01371	-0.06732	0.0032	0.00618
117.401	0.07645	0.05898	0.06001	0.08424	0.07097	0.06923	0.07596	0.04161			117.401	0.02453	0.05244	0.05743	0.0437	0.08854	0.05258	0.04979			117.401	0.00103	0.04351	0.00818	-0.06658	-0.0072	0.00207
117.601	0.08337	0.05944	0.05978	0.08373	0.0765	0.07782	0.08189	0.04742			117.601	0.02209	0.04752	0.05883	0.0365	0.08902	0.05209	0.04922			117.601	0.00112	0.04957	0.01408	-0.06583	-0.00905	-0.00039
117.801	0.08641	0.06673	0.06236	0.08876	0.08241	0.06812	0.07999	0.04268			117.801	0.02303	0.04275	0.05375	0.03773	0.08889	0.05308	0.04565			117.801	0.000501	0.04673	0.0161	-0.06248	-0.00382	0.00332
118.001	0.08175	0.06459	0.06124	0.08568	0.08221	0.06536	0.08062	0.03975			118.001	0.02496	0.04781	0.06084	0.04001	0.08606	0.0536	0.05516			118.001	0.00192	0.04763	0.00975	-0.06651	-0.00465	0.00437
118.201	0.0762	0.05511	0.05476	0.08465	0.07056	0.07895	0.08358	0.04855			118.201	0.02312	0.0481	0.0606	0.03941	0.08973	0.05174	0.05163			118.201	0.000829	0.04499	0.02009	-0.06833	-0.00817	-0.00131
118.401	0.08669	0.06094	0.06141	0.0855	0.07613	0.07454	0.0755	0.04617			118.401	0.02438	0.04888	0.05207	0.03861	0.08954	0.05545	0.04707			118.401	0.000879	0.0448	0.01755	-0.06027	-0.000199	0.00137
118.601	0.09068	0.06218	0.06199	0.09194	0.08743	0.06885	0.08228	0.03969			118.601	0.02721	0.04749	0.05587	0.04245	0.08705	0.05064	0.0537			118.601	-0.000889	0.04554	0.01282	-0.06719	-0.00901	0.01062
118.801	0.07778	0.06447	0.06214	0.09177	0.07525	0.06995	0.08065	0.04773			118.801	0.02475	0.05012	0.05413	0.03917	0.09175	0.05485	0.04916			118.801	0.00109	0.04575	0.01663	-0.0634	-0.00704	0.00356
119.001	0.07577	0.06184	0.06372	0.08051	0.06661	0.07767	0.07731	0.04471			119.001	0.02581	0.04711	0.05831	0.03945	0.09235	0.05502	0.05475			119.001	0.00119	0.04101	0.01788	-0.06478	-0.00283	0.00197
119.201	0.08468	0.06064	0.05902	0.08554	0.08014	0.08099	0.08153	0.04121			119.201	0.02342	0.04673	0.05661	0.04187	0.09174	0.05445	0.05085			119.201	0.000858	0.04798	0.01616	-0.06236	-0.00846	0.00626
119.401	0.09044	0.07163	0.06088	0.09251	0.08719	0.07608	0.08772	0.04847			119.401	0.02314	0.05008	0.05805	0.03927	0.09655	0.04989	0.04572			119.401	0.000269	0.04686	0.02262	-0.06436	-0.00645	0.00122
119.601	0.07998	0.06787	0.07042	0.08768	0.07372	0.06916	0.08053	0.04858			119.601	0.02428	0.04896	0.05718	0.03382	0.09543	0.05684	0.04602			119.601	0.000931	0.0481	0.02065	-0.06133	0.00242	0.00241
119.801	0.07711	0.06209	0.05896	0.08933	0.07557	0.07858	0.0818	0.04384			119.801	0.02366	0.0434	0.05869	0.04385	0.09203	0.05595	0.05386			119.801	0.00176	0.04494	0.00461	-0.06633	-0.00211	0.00593
120.001	0.08042	0.06148	0.06153	0.09076	0.08721	0.08165	0.08225	0.04295			120.001	0.02396	0.04802	0.06497	0.04164	0.09448	0.05522	0.05686			120.001	0.000198	0.05192	0.01218	-0.06439	-0.00729	0.00394
120.201	0.09158	0.06607	0.06739	0.09174	0.08343	0.07513	0.08654	0.05102			120.201	0.0238	0.04921	0.05211	0.04064	0.09633	0.06121	0.05035			120.201	0.000488	0.0405	0.0301	-0.0618	-0.00542	0.00282
120.401	0.08844	0.06846	0.05803	0.09071	0.08361	0.07106	0.08255	0.04461			120.401	0.02589	0.04896	0.05783	0.04388	0.08826	0.05507	0.05168			120.401	0.00255	0.04803	0.0156	-0.06224	-0.003	0.00691
120.601	0.08138	0.06523	0.0636	0.09059	0.07785	0.08415	0.08369	0.04761			120.601	0.02627	0.0537	0.0658	0.04541	0.09488	0.052	0.05345			120.601	0.00137	0.04829	0.01125	-0.06941	-0.00272	0.0044
120.801	0.09022	0.06118	0.06145	0.08766	0.07873	0.08428	0.0849	0.04802			120.801	0.01996	0.05091	0.06115	0.03992	0.09201	0.05148	0.0498			120.801	-0.00132	0.04354	0.01876	-0.06662	-0.00621	0.00228
121.001	0.09391	0.06667	0.06772	0.09234	0.08987	0.07351	0.08477	0.04634			121.001	0.02386	0.04839	0.05146	0.04659	0.09083	0.05607	0.05101			121.001	-0.000288	0.04853	0.01867	-0.0569	-0.0034	0.00422
121.201	0.07954	0.06396	0.06552	0.0928	0.08526	0.07697	0.08692	0.04856			121.201	0.02455	0.05339	0.06308	0.04368	0.09416	0.05485	0.05554			121.201	-0.00104	0.05287	0.01379	-0.06328	-0.00463	0.0064
121.401	0.08221	0.06552	0.06369	0.0927	0.07147	0.08131	0.08247	0.04991			121.401	0.0228	0.05094	0.06393	0.04263	0.09256	0.0553	0.05039			121.401	-0.000101	0.0494	0.02139	-0.06608	-0.000735	0.00233
121.601	0.0939	0.06504	0.06525	0.09342	0.089	0.08041	0.08625	0.04983			121.601	0.02532	0.04999	0.06025	0.03853	0.09209	0.05477	0.05615			121.601	0.000871	0.04937	0.01124	-0.06597	-0.00141	0.00496
121.801	0.09448	0.0728	0.06854	0.0956	0.09348	0.07477	0.08755	0.04972			121.801	0.02711	0.04918	0.0613	0.04135	0.09408	0.05506	0.05273			121.801	0.00312	0.05103	0.02135	-0.06687	-0.00595	0.00946
122.001	0.08964	0.07087	0.07544	0.09533	0.0824	0.07796	0.08863	0.05433			122.001	0.02474	0.05119	0.06307	0.04371	0.09268	0.05815	0.05283			122.001	0.00126	0.04786	0.02572	-0.06654	-0.00253	0.00548
122.201	0.0906	0.06405	0.06314	0.08852	0.07587	0.08039	0.08671	0.05046			122.201	0.02609	0.05319	0.05996	0.04192	0.09544	0.05928	0.05363			122.201	0.00186	0.04696	0.01583	-0.06141	0.00327	0.00472
122.401	0.09274	0.06645	0.06485	0.09244	0.09229	0.0838	0.08526	0.04921			122.401	0.02312	0.05206	0.06487	0.04698	0.09756	0.06072	0.05923			122.401	-0.000929	0.05181	0.01266	-0.06863	-0.00779	0.00906
122.601	0.09564	0.07383	0.06868	0.09599	0.09108	0.07941	0.08694	0.05712			122.601	0.02368	0.04956	0.06197	0.04113	0.09807	0.05795	0.05707			122.601	0.000152	0.04711	0.02498	-0.0621	-6.2e-05	0.0063
122.801	0.0944	0.06624	0.06878	0.09587	0.07958	0.07596	0.08477	0.04992			122.801	0.02258	0.04536	0.05716	0.04164	0.09879	0.05845	0.05004			122.801	0.00251	0.04718	0.0234	-0.0647	0.00512	0.00546
123.001	0.08721	0.06411	0.06655	0.09328	0.08332	0.08395	0.08315	0.05098			123.001	0.02479	0.05338	0.0663	0.04603	0.09237	0.05838	0.05412			123.001	0.00055	0.05228	0.01015	-0.06643	-0.000778	0.00929
123.201	0.09541	0.07339	0.06773	0.09521	0.08968	0.08953	0.08764	0.05756			123.201	0.02432	0.05275	0.06783	0.04664	0.09626	0.06076	0.05654			123.201	-0.000147	0.05117	0.0184	-0.06147	-0.00313	0.00259
123.401	0.10288	0.07507	0.06897	0.09369	0.08831	0.07755	0.08791	0.05286			123.401	0.02463	0.05224	0.05552	0.04003	0.09636	0.05781	0.05642			123.401	0.00129	0.04576	0.02594	-0.06174	0.00442	0.00646
123.601	0.08925	0.0698	0.06572	0.09417	0.08655	0.07826	0.08696	0.05441			123.601	0.02675	0.05464	0.06342	0.05025	0.08876	0.05591	0.05949			123.601	0.00336	0.05349	0.01832	-0.06531	-0.00475	0.01046
123.801	0.08691	0.06746	0.06816	0.09567	0.08191	0.08649	0.0897	0.0583			123.801	0.02437	0.05007	0.06721	0.04563	0.09299	0.05798	0.05569			123.801	0.000592	0.05207	0.02103	-0.06312	-0.00243	0.00738
124.001	0.10239	0.06913	0.07054	0.0994	0.0851	0.08478	0.08733	0.05251			124.001	0.02618	0.05154	0.06306	0.04402	0.09789	0.06173	0.05821			124.001	0.00219	0.05107	0.02279	-0.05917	0.00265	0.00332
124.201	0.10068	0.07314	0.06823	0.09833	0.09704	0.07793	0.09202	0.04789			124.201	0.02502	0.04756	0.05891	0.04607	0.09721	0.05708	0.0581			124.201	0.000333	0.05257	0.02153	-0.06141	-0.0037	0.00763
124.401	0.08752	0.07363	0.07437	0.10233	0.08037	0.08271	0.09079	0.06025			124.401	0.02857	0.05396	0.06272	0.04324	0.09846	0.05905	0.05512			124.401	0.00173	0.05396	0.02293	-0.06632	-0.000746	0.00821
124.601	0.09201	0.06713	0.07057	0.09665	0.08431	0.08533	0.09066	0.05472			124.601	0.02474	0.05059	0.06002	0.04689	0.09842	0.05858	0.0511			124.601	0.00224	0.0487	0.01905	-0.05898	0.00638	0.00423
124.801	0.10245	0.07274	0.07046	0.09365	0.09136	0.08499	0.08267	0.04703			124.801	0.025	0.05207	0.06354	0.0506	0.09839	0.0607	0.06247			124.801	-3.1e-05	0.0514	0.0148	-0.06632	-0.000486	0.00868
125.001	0.09762	0.077	0.07159	0.10378	0.09773	0.08671	0.0913	0.05779			125.001	0.02492	0.05611	0.06434	0.04553	0.09909	0.06047	0.05679			125.001	-0.00108	0.0494	0.02924	-0.06035	-0.00405	0.00627
125.201	0.08705	0.07567	0.07228	0.09834	0.0797	0.08034	0.08843	0.06036			125.201	0.02386	0.05422	0.05969	0.04327	0.09978	0.0629	0.05163			125.201	0.00101	0.04965	0.02764	-0.05829	0.00232	0.0099
125.401	0.08815	0.07139	0.07028	0.09418	0.08359	0.08553	0.08771	0.05491			125.401	0.02542	0.05611	0.06677	0.05024	0.09276	0.06121	0.05596			125.401	0.0024	0.04892	0.01523	-0.06205	-0.00148	0.0105
125.601	0.09575	0.07519	0.07372	0.10027	0.09518	0.09289	0.09432	0.05929			125.601	0.02721	0.05396	0.07093	0.04792	0.0972	0.05735	0.0568			125.601	0.000411	0.05086	0.01848	-0.06172	-0.00315	0.00707
125.801	0.0957	0.0823	0.075	0.10323	0.0919	0.0812	0.09476	0.05819			125.801	0.02524	0.05338	0.06419	0.04642	0.09694	0.06436	0.05324			125.801	-0.000738	0.05037	0.02913	-0.05865	0.0056	0.00713
126.001	0.09671	0.07572	0.07344	0.09851	0.08319	0.07685	0.09268	0.05415			126.001	0.02607	0.05396	0.06111	0.04634	0.10284	0.06125	0.05588			126.001	0.000529	0.05345	0.01979	-0.06309	0.00616	0.01034
126.201	0.08782	0.07211	0.07206	0.10033	0.08643	0.09151	0.09313	0.05572			126.201	0.02634	0.05939	0.06841	0.04821	0.09666	0.06154	0.05784			126.201	0.00191	0.05055	0.0189	-0.06106	-0.0029	0.00477
126.401	0.09877	0.07231	0.07017	0.10318	0.09727	0.08829	0.0925	0.05891			126.401	0.02561	0.05704	0.06646	0.05077	0.1037	0.06113	0.05277			126.401	-0.00147	0.04684	0.02691	-0.05834	0.00453	0.00539
126.601	0.10317	0.07896	0.07504	0.1001	0.09447	0.07667	0.09337	0.05392			126.601	0.02488	0.0535	0.06619	0.04998	0.10071	0.06215	0.05827			126.601	-0.000809	0.0518	0.02288	-0.05899	0.00473	0.00902
126.801	0.09552	0.07869	0.07475	0.1057	0.09338	0.0858	0.09392	0.05676			126.801	0.02689	0.05266	0.06212	0.04829	0.10097	0.05974	0.05843			126.801	-1.3e-05	0.05196	0.02606	-0.06037	0.00427	0.00968
127.001	0.08721	0.07334	0.07502	0.09855	0.08405	0.09052	0.09413	0.06098			127.001	0.02793	0.05413	0.06488	0.03915	0.101	0.05956	0.05054			127.001	0.000803	0.05384	0.02708	-0.0612	0.00411	0.0085
127.201	0.10313	0.07552	0.0728	0.09509	0.09235	0.08457	0.09264	0.05705			127.201	0.02781	0.05518	0.06624	0.04963	0.10489	0.0614	0.06039			127.201	0.000542	0.05277	0.02483	-0.05974	0.00564	0.0129
127.401	0.10409	0.08361	0.07228	0.10382	0.10137	0.07995	0.09246	0.05573			127.401	0.02715	0.06015	0.06532	0.05566	0.096	0.0622	0.06296			127.401	0.00163	0.05333	0.02834	-0.06332	-0.00145	0.01377
127.601	0.09422	0.07541	0.07997	0.10357	0.08488	0.08257	0.09769	0.06285			127.601	0.02788	0.05591	0.06205	0.04996	0.09952	0.06337	0.05888			127.601	-0.000123	0.05621	0.0282	-0.0609	0.00296	0.01212
127.801	0.08924	0.07346	0.07661	0.09591	0.08661	0.08723	0.0888	0.06345			127.801	0.02617	0.05677	0.06094	0.04813	0.10395	0.06106	0.06043			127.801	0.00223	0.05072	0.0237	-0.06532	0.01097	0.01138
128.001	0.10108	0.07496	0.07489	0.09709	0.1025	0.09229	0.09436	0.05337			128.001	0.02992	0.05773	0.07128	0.04941	0.10184	0.06314	0.06375			128.001	0.000152	0.04746	0.01534	-0.05873	0.00124	0.01152
128.201	0.10321	0.07954	0.07789	0.1077	0.09961	0.08473	0.09826	0.06291			128.201	0.0272	0.05593	0.06901	0.05098	0.09889	0.06206	0.06166			128.201	0.000282	0.05514	0.02818	-0.0607	0.00126	0.01283
128.401	0.09765	0.08198	0.07836	0.10387	0.08764	0.08124	0.0983	0.06274			128.401	0.02938	0.05271	0.06009	0.04969	0.10367	0.06622	0.05572			128.401	0.000718	0.05199	0.0245	-0.05885	0.01046	0.01551
128.601	0.09022	0.07507	0.0712	0.10377	0.09195	0.09463	0.10012	0.05829			128.601	0.02696	0.05878	0.0631	0.05359	0.1009	0.05992	0.05983			128.601	0.0015	0.05346	0.01901	-0.06559	0.000857	0.01071
128.801	0.10471	0.07754	0.07725	0.10523	0.09866	0.08982	0.09897	0.05893			128.801	0.02943	0.06107	0.06972	0.05268	0.1044	0.06265	0.06008			128.801	-0.00126	0.05245	0.02647	-0.06101	-0.0041	0.00811
129.001	0.10382	0.08458	0.07555	0.10138	0.101	0.08347	0.09981	0.0609			129.001	0.0271	0.05428	0.06506	0.05453	0.09984	0.06581	0.0601			129.001	-0.00145	0.05358	0.02877	-0.0581	0.00818	0.01364
129.201	0.09997	0.07998	0.07815	0.1074	0.0956	0.0861	0.09425	0.05606			129.201	0.02722	0.0572	0.06527	0.05272	0.10173	0.06082	0.06171			129.201	0.00127	0.05696	0.01909	-0.06157	0.00334	0.01202
129.401	0.08957	0.08061	0.07952	0.10096	0.08702	0.09507	0.09622	0.06446			129.401	0.0278	0.06217	0.06425	0.05181	0.10681	0.06347	0.05912			129.401	-2.6e-05	0.05578	0.02678	-0.0569	0.00146	0.01077
129.601	0.09335	0.08284	0.08142	0.10767	0.10045	0.09144	0.09831	0.06255			129.601	0.02811	0.05665	0.0624	0.0514	0.10245	0.06462	0.05837			129.601	0.00134	0.04781	0.02456	-0.05575	0.01149	0.007
129.801	0.11067	0.08133	0.07975	0.11051	0.10624	0.08401	0.09884	0.05872			129.801	0.02702	0.05631	0.06824	0.05232	0.10125	0.0636	0.06293			129.801	0.00186	0.05772	0.02324	-0.06202	0.00331	0.01664
130.001	0.09181	0.08472	0.0781	0.1108	0.09371	0.0914	0.09733	0.06789			130.001	0.02941	0.0624	0.06864	0.05316	0.09952	0.06165	0.06209			130.001	0.00171	0.05645	0.02694	-0.05861	0.00376	0.01167
130.201	0.09187	0.08097	0.08083	0.10313	0.08802	0.09417	0.0988	0.06512			130.201	0.0275	0.05766	0.06057	0.0514	0.10649	0.06555	0.05629			130.201	-3.7e-05	0.04931	0.02751	-0.05381	0.01192	0.01291
130.401	0.10655	0.08175	0.07735	0.10846	0.10354	0.08922	0.10144	0.06027			130.401	0.02842	0.05731	0.06997	0.05379	0.1009	0.06564	0.06299			130.401	0.000805	0.0536	0.01937	-0.05812	0.00324	0.01654
130.601	0.10755	0.0862	0.08038	0.11328	0.10922	0.09221	0.0995	0.06794			130.601	0.02875	0.05863	0.07531	0.05557	0.09837	0.06048	0.06363			130.601	0.00122	0.05382	0.03105	-0.05904	-0.000165	0.00892
130.801	0.09872	0.08611	0.08311	0.10514	0.08995	0.08792	0.10005	0.06784			130.801	0.02785	0.06046	0.06382	0.0527	0.10531	0.06356	0.05884			130.801	0.00191	0.05313	0.03042	-0.05684	0.01006	0.01454
131.001	0.09676	0.07919	0.08082	0.10892	0.09373	0.09335	0.10146	0.06486			131.001	0.02673	0.06035	0.06319	0.05504	0.10494	0.06419	0.06562			131.001	0.000479	0.05715	0.01688	-0.06181	0.00656	0.01117
131.201	0.10544	0.08744	0.07869	0.11298	0.1099	0.09739	0.10015	0.06281			131.201	0.03145	0.06541	0.072	0.05605	0.10524	0.06475	0.06221			131.201	-0.000944	0.05725	0.02511	-0.05496	0.00149	0.0103
131.401	0.10892	0.08674	0.07848	0.11198	0.10129	0.09315	0.09897	0.06954			131.401	0.02605	0.06421	0.0704	0.05375	0.10628	0.06509	0.06751			131.401	-0.000899	0.05308	0.03435	-0.05019	0.00358	0.01249
131.601	0.10319	0.08211	0.0814	0.10676	0.09597	0.0907	0.10061	0.07189			131.601	0.02758	0.05976	0.0664	0.05413	0.10149	0.06275	0.06204			131.601	0.000998	0.0574	0.02089	-0.05909	0.01107	0.01333
131.801	0.09811	0.08489	0.08126	0.11175	0.09474	0.10188	0.10302	0.06573			131.801	0.02833	0.06222	0.07184	0.05614	0.1006	0.06454	0.06306			131.801	0.00216	0.05526	0.02147	-0.05767	-0.00452	0.00902
132.001	0.10749	0.0842	0.08058	0.11595	0.10618	0.09788	0.10344	0.07034			132.001	0.02708	0.06075	0.06551	0.05313	0.1051	0.06292	0.05975			132.001	0.000502	0.05438	0.03057	-0.04784	0.00751	0.01208
132.201	0.11232	0.07964	0.08648	0.10914	0.10542	0.08687	0.10343	0.06081			132.201	0.0314	0.06021	0.06627	0.0523	0.10499	0.06621	0.06681			132.201	0.00123	0.0563	0.03118	-0.05367	0.01041	0.01694
132.401	0.09635	0.08245	0.08512	0.11314	0.09773	0.09503	0.10586	0.07053			132.401	0.03053	0.06126	0.07071	0.05826	0.10634	0.06675	0.06505			132.401	0.00158	0.05359	0.0224	-0.05328	0.00375	0.01683
132.601	0.09866	0.08026	0.08429	0.11123	0.09691	0.10339	0.106	0.07129			132.601	0.02786	0.06038	0.07023	0.05548	0.10242	0.06121	0.05996			132.601	6.4e-05	0.05528	0.03252	-0.05557	0.00331	0.01249
132.801	0.11308	0.08391	0.091	0.10881	0.10758	0.09529	0.10032	0.06277			132.801	0.02737	0.05979	0.06655	0.05132	0.11023	0.06427	0.06301			132.801	0.0013	0.05145	0.02821	-0.05315	0.00952	0.01572
133.001	0.10886	0.0875	0.08559	0.11599	0.10996	0.08545	0.10504	0.06267			133.001	0.0338	0.06302	0.07433	0.05791	0.10164	0.06264	0.06419			133.001	0.00196	0.06096	0.02301	-0.05308	0.00405	0.01695
133.201	0.09927	0.08509	0.08477	0.11178	0.09437	0.09928	0.10327	0.07762			133.201	0.03079	0.06266	0.07155	0.0561	0.10767	0.06293	0.063			133.201	0.000743	0.05989	0.03007	-0.0539	0.00717	0.01208
133.401	0.10573	0.08426	0.08032	0.10747	0.09688	0.103	0.10323	0.06814			133.401	0.02822	0.05845	0.06119	0.05201	0.09988	0.06669	0.06447			133.401	0.00206	0.05459	0.02954	-0.06086	0.00966	0.01359
133.601	0.11206	0.08745	0.08416	0.12041	0.11075	0.09624	0.10312	0.06886			133.601	0.02846	0.0647	0.06652	0.05972	0.10673	0.06644	0.06432			133.601	0.00188	0.05882	0.02507	-0.04917	0.00429	0.01294
133.801	0.11003	0.09067	0.08764	0.11621	0.10581	0.0944	0.10622	0.07697			133.801	0.03031	0.06512	0.07414	0.0591	0.10724	0.06225	0.06331			133.801	0.00168	0.05634	0.03644	-0.05301	0.00749	0.01664
134.001	0.09806	0.09093	0.08376	0.11368	0.09543	0.09208	0.10016	0.07027			134.001	0.02708	0.06258	0.07121	0.05647	0.10835	0.06305	0.06236			134.001	0.00402	0.06129	0.02534	-0.04902	0.0109	0.01535
134.201	0.10604	0.08443	0.08284	0.1147	0.09663	0.10406	0.10391	0.0671			134.201	0.02714	0.06125	0.06845	0.05852	0.10481	0.06597	0.06606			134.201	0.00181	0.05672	0.01876	-0.05955	0.00833	0.01459
134.401	0.11607	0.08675	0.08453	0.11558	0.10785	0.0982	0.11175	0.07224			134.401	0.03086	0.0645	0.07363	0.05746	0.10887	0.06747	0.06581			134.401	0.000764	0.06139	0.0287	-0.05135	0.00194	0.00972
134.601	0.11007	0.09458	0.09086	0.11529	0.1058	0.09333	0.10683	0.06996			134.601	0.03068	0.0687	0.07145	0.05641	0.10935	0.06839	0.06451			134.601	0.00248	0.05532	0.0338	-0.05087	0.00986	0.01493
134.801	0.10157	0.08485	0.08334	0.11489	0.09658	0.10042	0.10593	0.07033			134.801	0.0295	0.06388	0.06719	0.06072	0.10756	0.06944	0.07093			134.801	0.00213	0.05566	0.02323	-0.05675	0.0108	0.02274
135.001	0.10755	0.09098	0.09076	0.11422	0.10864	0.10501	0.10586	0.07597			135.001	0.0293	0.06387	0.07093	0.05651	0.10473	0.06751	0.06372			135.001	0.000841	0.06044	0.031	-0.05336	0.00194	0.01029
135.201	0.11689	0.08808	0.08843	0.11751	0.10968	0.10224	0.10859	0.07072			135.201	0.02764	0.06222	0.07325	0.05734	0.11052	0.06912	0.06543			135.201	0.00141	0.05489	0.03329	-0.05138	0.01151	0.01015
135.401	0.10958	0.09453	0.08905	0.11397	0.11058	0.09173	0.11113	0.06588			135.401	0.02845	0.06424	0.07035	0.06144	0.10755	0.0678	0.06125			135.401	0.00113	0.06387	0.02756	-0.05343	0.00793	0.021
135.601	0.09914	0.09077	0.08491	0.12027	0.10038	0.1012	0.10794	0.07896			135.601	0.02875	0.06443	0.07755	0.06322	0.11362	0.07054	0.07225			135.601	2.3e-05	0.05779	0.02895	-0.05246	0.00946	0.01476
135.801	0.10008	0.08744	0.09022	0.1133	0.1097	0.09901	0.10971	0.07391			135.801	0.02923	0.06391	0.06779	0.0545	0.11348	0.06697	0.06187			135.801	0.000421	0.05634	0.0306	-0.05023	0.01399	0.013
136.001	0.11801	0.08983	0.08492	0.12238	0.11176	0.10032	0.10554	0.0694			136.001	0.02854	0.06378	0.06746	0.05699	0.10745	0.07014	0.067			136.001	0.000755	0.05696	0.02882	-0.04774	0.00887	0.01663
136.201	0.10309	0.09651	0.08565	0.1283	0.10377	0.10051	0.11104	0.07453			136.201	0.03108	0.06536	0.07828	0.06195	0.1059	0.06761	0.06746			136.201	0.00211	0.06073	0.03114	-0.04883	0.00143	0.01564
136.401	0.10311	0.09038	0.09245	0.11586	0.09945	0.1087	0.10763	0.07624			136.401	0.02894	0.06625	0.07771	0.05256	0.10963	0.06787	0.06629			136.401	0.00156	0.05673	0.03358	-0.05146	0.01318	0.01888
136.601	0.10929	0.0873	0.09091	0.11329	0.10979	0.10349	0.11107	0.07139			136.601	0.03301	0.05993	0.06667	0.05715	0.10914	0.07046	0.07074			136.601	0.000297	0.05724	0.0216	-0.05324	0.00739	0.01262
136.801	0.11634	0.09782	0.0899	0.12942	0.1177	0.10189	0.11237	0.07818			136.801	0.031	0.06645	0.07675	0.06072	0.10889	0.06813	0.06415			136.801	-6.9e-05	0.06267	0.03133	-0.05032	-0.00347	0.01557
137.001	0.10657	0.09548	0.09536	0.11769	0.10288	0.10064	0.11384	0.08054			137.001	0.02976	0.06604	0.075	0.05549	0.10931	0.07053	0.06292			137.001	0.000841	0.06026	0.03965	-0.04927	0.01369	0.01687
137.201	0.11153	0.09255	0.09499	0.11223	0.09711	0.10262	0.10819	0.07819			137.201	0.02987	0.06218	0.07083	0.05812	0.11025	0.07218	0.07323			137.201	0.00241	0.0593	0.02907	-0.05537	0.01615	0.02218
137.401	0.11611	0.09635	0.0871	0.12145	0.11504	0.10915	0.11293	0.07467			137.401	0.03239	0.067	0.06871	0.06472	0.10537	0.06853	0.07068			137.401	0.000976	0.0579	0.02574	-0.05719	0.00563	0.0166
137.601	0.1204	0.09963	0.09248	0.12499	0.11186	0.10058	0.11264	0.08384			137.601	0.03404	0.0649	0.07044	0.05679	0.10917	0.07144	0.06488			137.601	0.000485	0.05844	0.03394	-0.04352	0.0106	0.01677
137.801	0.11188	0.09206	0.09563	0.12111	0.10756	0.09748	0.11004	0.07634			137.801	0.03012	0.06564	0.07335	0.05726	0.11549	0.07112	0.06981			137.801	-0.000152	0.05952	0.03388	-0.05121	0.01124	0.02029
138.001	0.1027	0.09319	0.0869	0.11922	0.10534	0.10596	0.11027	0.07525			138.001	0.0311	0.07005	0.08023	0.06431	0.10647	0.07098	0.0697			138.001	0.00172	0.05948	0.02431	-0.0551	0.00973	0.02376
138.201	0.11937	0.09594	0.09001	0.11928	0.11278	0.11177	0.11712	0.08005			138.201	0.03045	0.0657	0.07467	0.05754	0.11208	0.06789	0.06656			138.201	0.000646	0.05996	0.03478	-0.04945	0.00635	0.01314
138.401	0.13107	0.09539	0.09613	0.12017	0.11688	0.10006	0.1137	0.0717			138.401	0.03032	0.06145	0.07201	0.0617	0.10658	0.07523	0.06906			138.401	0.000104	0.05701	0.03306	-0.04909	0.01024	0.01748
138.601	0.11014	0.1019	0.09303	0.12319	0.11521	0.1024	0.11105	0.08067			138.601	0.03535	0.06717	0.07783	0.06336	0.10875	0.07301	0.07253			138.601	0.00195	0.06535	0.02897	-0.05247	0.00416	0.02187
138.801	0.10558	0.09512	0.09801	0.1202	0.10465	0.11257	0.11213	0.08201			138.801	0.03128	0.06766	0.07933	0.06418	0.11115	0.06972	0.07045			138.801	0.000567	0.061	0.03419	-0.05208	0.00854	0.02019
139.001	0.11745	0.09276	0.09252	0.11734	0.11622	0.10969	0.11583	0.07985			139.001	0.03164	0.06805	0.0687	0.05951	0.10936	0.07209	0.06585			139.001	0.00273	0.05962	0.02713	-0.04902	0.01636	0.01879
139.201	0.12303	0.0971	0.0933	0.12413	0.121	0.10295	0.11285	0.07825			139.201	0.03279	0.06708	0.06847	0.06198	0.11	0.07031	0.06894			139.201	0.00241	0.06258	0.02989	-0.05159	0.00768	0.01554
139.401	0.11124	0.09819	0.09964	0.12851	0.10821	0.10614	0.11255	0.08424			139.401	0.03407	0.07152	0.07604	0.06081	0.11082	0.07058	0.0667			139.401	0.00151	0.06174	0.03777	-0.04808	0.00881	0.01522
139.601	0.11214	0.09553	0.09245	0.12224	0.10459	0.10453	0.1071	0.08144			139.601	0.02859	0.06732	0.07423	0.05878	0.11048	0.07319	0.0712			139.601	0.000641	0.06061	0.02717	-0.05405	0.01758	0.01783
139.801	0.11874	0.09864	0.09508	0.12874	0.1187	0.11132	0.11289	0.07582			139.801	0.03146	0.06347	0.07067	0.06248	0.11203	0.07013	0.07146			139.801	-1e-05	0.06117	0.0196	-0.04952	0.00888	0.0178
140.001	0.11834	0.10229	0.0971	0.13038	0.12423	0.1121	0.11305	0.07986			140.001	0.0311	0.07144	0.07362	0.06028	0.11269	0.07128	0.06564			140.001	-0.000161	0.05596	0.03858	-0.04593	0.00547	0.01608
140.201	0.11654	0.09939	0.09657	0.12257	0.10594	0.10461	0.11271	0.0808			140.201	0.02958	0.06693	0.08037	0.05968	0.11666	0.07202	0.06511			140.201	0.000652	0.05725	0.0368	-0.04627	0.01712	0.01873
140.401	0.10946	0.096	0.09882	0.12256	0.1065	0.10875	0.11485	0.07578			140.401	0.03143	0.06995	0.0791	0.06235	0.10658	0.0703	0.07942			140.401	0.00146	0.06008	0.02674	-0.05315	0.01555	0.0231
140.601	0.11725	0.09847	0.09892	0.12291	0.12027	0.12212	0.11548	0.0835			140.601	0.03442	0.07039	0.07928	0.06652	0.11575	0.07005	0.07454			140.601	-0.00128	0.06035	0.0298	-0.04944	0.00594	0.00923
140.801	0.12602	0.10054	0.09775	0.12997	0.11768	0.10801	0.1152	0.08334			140.801	0.03306	0.0671	0.07563	0.05788	0.11412	0.07778	0.06371			140.801	-0.00073	0.05761	0.03755	-0.04691	0.01591	0.01785
141.001	0.1194	0.10379	0.09769	0.13001	0.11577	0.10761	0.11425	0.08201			141.001	0.03469	0.06887	0.07947	0.06763	0.11433	0.07157	0.07224			141.001	0.000121	0.06263	0.03315	-0.05222	0.01453	0.02422
141.201	0.11055	0.09865	0.09643	0.12231	0.11047	0.11839	0.1189	0.0841			141.201	0.036	0.07101	0.08473	0.06416	0.11117	0.07276	0.07974			141.201	0.000386	0.0615	0.03437	-0.05285	0.0109	0.01819
141.401	0.12581	0.0983	0.1003	0.12642	0.11533	0.11418	0.11452	0.08243			141.401	0.03328	0.0732	0.07952	0.06294	0.11296	0.07468	0.07171			141.401	-0.0011	0.05769	0.03024	-0.04593	0.02064	0.01498
141.601	0.13297	0.10327	0.09951	0.12978	0.1234	0.11064	0.11878	0.07693			141.601	0.03204	0.07101	0.07809	0.06423	0.1154	0.07451	0.07039			141.601	0.00106	0.06301	0.03884	-0.04784	0.01551	0.01886
141.801	0.11437	0.10373	0.09954	0.12582	0.11574	0.11319	0.11928	0.08385			141.801	0.03269	0.06908	0.08407	0.06342	0.10974	0.07372	0.07386			141.801	0.000851	0.0677	0.0323	-0.04924	0.00981	0.01991
142.001	0.11131	0.104	0.10252	0.12398	0.10873	0.11502	0.11712	0.08577			142.001	0.03295	0.06983	0.07734	0.06296	0.11161	0.07439	0.07391			142.001	0.000434	0.06436	0.0397	-0.05191	0.01668	0.02021
142.201	0.12205	0.09849	0.09488	0.12443	0.12314	0.11455	0.11556	0.08524			142.201	0.03277	0.06809	0.07584	0.06006	0.11055	0.07419	0.07231			142.201	0.00112	0.06088	0.02427	-0.04909	0.01242	0.02339
142.401	0.12655	0.10449	0.09838	0.13185	0.12932	0.10876	0.1206	0.08374			142.401	0.03286	0.07032	0.07357	0.06419	0.11583	0.07391	0.07538			142.401	-0.000359	0.06411	0.03059	-0.04824	0.00904	0.01482
142.601	0.12261	0.10486	0.10155	0.13071	0.1121	0.11212	0.11552	0.09021			142.601	0.03282	0.07323	0.08418	0.06029	0.11616	0.07335	0.07174			142.601	-0.00104	0.06528	0.03765	-0.04622	0.01853	0.02075
142.801	0.11816	0.10222	0.09813	0.12896	0.11536	0.11316	0.1189	0.08524			142.801	0.03242	0.07118	0.07673	0.06178	0.11323	0.07299	0.07707			142.801	0.000765	0.06075	0.0308	-0.05525	0.01997	0.02543
143.001	0.12382	0.10753	0.10056	0.13257	0.12601	0.12099	0.12145	0.08458			143.001	0.03582	0.07035	0.07768	0.06662	0.11435	0.07899	0.07423			143.001	0.00109	0.06462	0.0255	-0.04904	0.01006	0.01885
143.201	0.12861	0.10121	0.10297	0.13223	0.12224	0.11273	0.12523	0.09162			143.201	0.03233	0.06865	0.07927	0.06098	0.11328	0.07497	0.06996			143.201	-0.00117	0.06206	0.03586	-0.04716	0.01461	0.01461
143.401	0.12579	0.10233	0.10071	0.12922	0.11565	0.1128	0.11611	0.08153			143.401	0.03331	0.07039	0.07643	0.06023	0.11868	0.07727	0.07256			143.401	0.000415	0.06058	0.0356	-0.04558	0.016	0.02669
143.601	0.11545	0.09941	0.09284	0.12738	0.11994	0.12203	0.1164	0.0839			143.601	0.03427	0.07821	0.08887	0.06647	0.11697	0.07198	0.08239			143.601	-0.000203	0.06542	0.02603	-0.05186	0.01123	0.02062
143.801	0.12937	0.10472	0.09929	0.13311	0.12452	0.12293	0.11969	0.09206			143.801	0.03513	0.07034	0.07926	0.06513	0.11075	0.07295	0.07661			143.801	-0.000148	0.06467	0.03779	-0.04574	0.01365	0.01378
144.001	0.13539	0.10391	0.10492	0.13295	0.12537	0.11211	0.1206	0.0832			144.001	0.03194	0.07212	0.07625	0.06057	0.1189	0.07819	0.06989			144.001	-0.00048	0.06111	0.03756	-0.0452	0.01933	0.0212
144.201	0.12398	0.11083	0.10283	0.13207	0.12058	0.11248	0.12297	0.08578			144.201	0.03299	0.0687	0.07761	0.06173	0.11709	0.0729	0.07834			144.201	0.000779	0.06779	0.02866	-0.0534	0.01423	0.02316
144.401	0.12034	0.10322	0.10185	0.13138	0.116	0.12457	0.12857	0.0924			144.401	0.0338	0.0715	0.08814	0.06468	0.11383	0.07341	0.07711			144.401	0.00067	0.06484	0.04113	-0.05051	0.01454	0.01736
144.601	0.13384	0.0995	0.10348	0.13273	0.12622	0.11942	0.11854	0.08952			144.601	0.03465	0.07279	0.07866	0.06168	0.1167	0.07406	0.07459			144.601	0.00145	0.06134	0.03308	-0.04942	0.02181	0.0194
144.801	0.13431	0.10688	0.10701	0.13744	0.13058	0.11236	0.12166	0.08707			144.801	0.03315	0.07245	0.07691	0.06788	0.11462	0.07561	0.07653			144.801	-0.00174	0.06521	0.03387	-0.0537	0.01413	0.02054
145.001	0.12109	0.11222	0.1083	0.13497	0.12112	0.11921	0.12703	0.09517			145.001	0.03502	0.07327	0.08143	0.06946	0.11419	0.07665	0.07274			145.001	-0.00106	0.06317	0.0378	-0.04757	0.01378	0.02015
145.201	0.12507	0.10809	0.10211	0.13003	0.11714	0.12085	0.11928	0.09081			145.201	0.03296	0.07114	0.08051	0.06877	0.11963	0.07519	0.07489			145.201	0.00103	0.06116	0.03524	-0.04645	0.02482	0.0241
145.401	0.1304	0.10438	0.10331	0.13281	0.12651	0.11773	0.12309	0.0849			145.401	0.03332	0.07229	0.08122	0.06939	0.11377	0.08062	0.08051			145.401	-3e-06	0.06565	0.02924	-0.05046	0.01562	0.0227
145.601	0.13411	0.10817	0.10404	0.13837	0.13321	0.12143	0.12312	0.09514			145.601	0.03337	0.07137	0.08234	0.06688	0.11492	0.07482	0.07771			145.601	-0.00187	0.06339	0.03934	-0.04691	0.01321	0.01842
145.801	0.1223	0.10605	0.10422	0.13537	0.11504	0.11248	0.122	0.09352			145.801	0.0345	0.07259	0.0797	0.06518	0.11922	0.08084	0.07279			145.801	0.00226	0.06564	0.04197	-0.04405	0.01908	0.02185
146.001	0.12094	0.10501	0.09924	0.12758	0.1191	0.12044	0.12311	0.08912			146.001	0.03734	0.07564	0.08629	0.067	0.11641	0.07918	0.08083			146.001	0.00362	0.06852	0.02866	-0.04588	0.02116	0.02744
146.201	0.13695	0.11008	0.10567	0.1379	0.13865	0.12571	0.12756	0.0973			146.201	0.03342	0.07432	0.08823	0.0676	0.11612	0.07072	0.08226			146.201	-0.00135	0.06396	0.02677	-0.04762	0.01373	0.02011
146.401	0.12881	0.10807	0.10926	0.13625	0.12773	0.1174	0.12716	0.09055			146.401	0.03413	0.07217	0.07819	0.06396	0.12349	0.07816	0.07618			146.401	-0.000244	0.06372	0.03955	-0.04817	0.0185	0.02274
146.601	0.12759	0.11078	0.10645	0.13486	0.12051	0.11743	0.12397	0.0897			146.601	0.03533	0.07414	0.08229	0.06886	0.11321	0.0786	0.07613			146.601	0.00159	0.06459	0.03219	-0.04416	0.01793	0.03173
146.801	0.1209	0.1058	0.10611	0.13522	0.12444	0.12973	0.12963	0.09369			146.801	0.03691	0.07525	0.09129	0.06891	0.11212	0.07589	0.08601			146.801	0.00255	0.05999	0.03781	-0.04682	0.02085	0.02408
147.001	0.133	0.10861	0.1076	0.13843	0.13714	0.1254	0.12434	0.09005			147.001	0.03569	0.07366	0.07991	0.06541	0.12004	0.08395	0.07726			147.001	0.00191	0.06282	0.03645	-0.04498	0.02503	0.01835
147.201	0.13548	0.10799	0.10767	0.1364	0.13328	0.11438	0.12005	0.09077			147.201	0.03411	0.07092	0.08077	0.06732	0.119	0.08109	0.07939			147.201	0.0011	0.06187	0.03318	-0.05417	0.01546	0.02242
147.401	0.1246	0.11221	0.11409	0.13818	0.12863	0.1248	0.12708	0.09522			147.401	0.03509	0.07386	0.08274	0.06815	0.11408	0.07888	0.07874			147.401	-0.000556	0.07117	0.0376	-0.04939	0.01489	0.02326
147.601	0.12562	0.10398	0.10609	0.13355	0.12204	0.13089	0.12655	0.09844			147.601	0.03659	0.07822	0.08849	0.06579	0.12123	0.08022	0.07734			147.601	0.00111	0.06717	0.04358	-0.04405	0.02027	0.02384
147.801	0.14154	0.11225	0.10802	0.13525	0.13822	0.12111	0.12871	0.08601			147.801	0.03636	0.07254	0.08126	0.06824	0.11878	0.08104	0.07846			147.801	-0.000439	0.06381	0.03188	-0.05462	0.02096	0.02466
148.001	0.13838	0.11844	0.11294	0.14246	0.135	0.11947	0.13421	0.09159			148.001	0.03729	0.07984	0.08258	0.07338	0.11912	0.07897	0.08046			148.001	-0.000723	0.06631	0.03807	-0.04445	0.00965	0.02352
148.201	0.12339	0.11254	0.11046	0.13653	0.12342	0.12543	0.13251	0.10049			148.201	0.03627	0.07584	0.08386	0.06906	0.12189	0.08149	0.07257			148.201	-0.0011	0.06775	0.04747	-0.04533	0.0213	0.01827
148.401	0.13054	0.10762	0.10475	0.13481	0.1276	0.12257	0.12669	0.09598			148.401	0.03361	0.07864	0.08519	0.06802	0.12107	0.0802	0.07907			148.401	-0.000323	0.06643	0.03325	-0.04473	0.02467	0.0281
148.601	0.1368	0.11457	0.10929	0.14074	0.13734	0.12894	0.13222	0.09349			148.601	0.03596	0.07778	0.08701	0.07098	0.11921	0.08024	0.08581			148.601	0.000181	0.07214	0.03053	-0.04768	0.01409	0.02144
148.801	0.13033	0.11553	0.11552	0.1408	0.13079	0.12132	0.13116	0.09904			148.801	0.03727	0.0756	0.08356	0.06653	0.11809	0.08278	0.07878			148.801	-0.000978	0.06549	0.04079	-0.04093	0.01451	0.01835
149.001	0.12832	0.11089	0.10959	0.13545	0.12437	0.12621	0.12965	0.0929			149.001	0.03579	0.07512	0.08116	0.06633	0.11851	0.08437	0.07361			149.001	-0.00123	0.06963	0.04124	-0.04251	0.02393	0.03075
149.201	0.13491	0.10911	0.10576	0.14174	0.13814	0.13123	0.13108	0.09158			149.201	0.0351	0.08034	0.08503	0.0742	0.12111	0.08154	0.08299			149.201	0.000425	0.06882	0.03416	-0.04361	0.01797	0.02579
149.401	0.14045	0.11464	0.11275	0.14691	0.13727	0.12622	0.13018	0.09751			149.401	0.03396	0.0805	0.08987	0.07478	0.12111	0.08088	0.08345			149.401	0.00228	0.06634	0.03881	-0.04403	0.01672	0.01705
149.601	0.13989	0.11297	0.11179	0.14279	0.13388	0.1195	0.12983	0.09613			149.601	0.03474	0.07672	0.08315	0.07103	0.11646	0.08304	0.07806			149.601	0.000718	0.06519	0.03632	-0.04245	0.02171	0.02291
149.801	0.13129	0.1104	0.11382	0.14249	0.12819	0.12642	0.12996	0.09511			149.801	0.0373	0.0789	0.08324	0.07232	0.1201	0.08072	0.08172			149.801	-0.000392	0.0671	0.03448	-0.04499	0.01557	0.02716
150.001	0.13051	0.1182	0.1073	0.14289	0.13114	0.1343	0.1305	0.10341			150.001	0.03381	0.0803	0.08973	0.07116	0.11877	0.0833	0.07896			150.001	0.000843	0.07155	0.04256	-0.03896	0.01877	0.02277
150.201	0.14826	0.1117	0.11433	0.14415	0.13877	0.12401	0.1278	0.09726			150.201	0.03553	0.07899	0.08731	0.06899	0.12339	0.08142	0.08043			150.201	0.000378	0.06593	0.03955	-0.04256	0.02468	0.02351
150.401	0.13998	0.11586	0.11618	0.14225	0.14033	0.11802	0.1313	0.10086			150.401	0.03593	0.07422	0.08323	0.07389	0.11625	0.08153	0.08392			150.401	0.00117	0.071	0.03188	-0.04334	0.01411	0.02757
150.601	0.12507	0.118	0.11161	0.1474	0.12554	0.12631	0.13205	0.10153			150.601	0.0378	0.07829	0.08757	0.07202	0.12207	0.08349	0.08153			150.601	0.00212	0.06676	0.0441	-0.03911	0.01445	0.02429
150.801	0.13223	0.10838	0.11174	0.14362	0.13236	0.1326	0.13075	0.09434			150.801	0.03542	0.07618	0.08741	0.06899	0.1219	0.08258	0.07601			150.801	0.000633	0.06641	0.03913	-0.04248	0.02363	0.02704
151.001	0.14282	0.11228	0.11185	0.14739	0.14154	0.12488	0.13515	0.09405			151.001	0.03881	0.07866	0.08779	0.06976	0.11678	0.07937	0.08325			151.001	0.00204	0.0706	0.02787	-0.04318	0.02025	0.02736
151.201	0.13186	0.1168	0.11202	0.14638	0.13624	0.12861	0.13668	0.10668			151.201	0.03599	0.07771	0.08454	0.0789	0.12155	0.08024	0.08415			151.201	-0.000365	0.06875	0.03685	-0.04013	0.01305	0.02356
151.401	0.13266	0.11538	0.11761	0.14517	0.12079	0.12461	0.13154	0.10187			151.401	0.0356	0.07774	0.08483	0.06685	0.12602	0.08367	0.08073			151.401	0.00144	0.06886	0.04525	-0.04078	0.02481	0.02647
151.601	0.13268	0.12011	0.1093	0.14184	0.13293	0.12648	0.1338	0.09449			151.601	0.03484	0.07756	0.08816	0.07263	0.12323	0.084	0.08214			151.601	0.00197	0.06779	0.03203	-0.04291	0.02065	0.02946
151.801	0.14109	0.12335	0.11652	0.14902	0.14494	0.1303	0.1333	0.09844			151.801	0.03607	0.07989	0.09152	0.0788	0.12285	0.08229	0.08592			151.801	-0.000697	0.07046	0.03277	-0.04494	0.01482	0.02459
152.001	0.1376	0.11578	0.11632	0.14319	0.13426	0.12462	0.13381	0.10575			152.001	0.03596	0.0788	0.08509	0.06782	0.12331	0.08584	0.08594			152.001	-0.00123	0.06633	0.04197	-0.04014	0.0246	0.01726
152.201	0.13002	0.11659	0.1132	0.14598	0.13136	0.12816	0.13179	0.09862			152.201	0.03754	0.07534	0.08482	0.0773	0.12169	0.0863	0.07734			152.201	0.000287	0.06502	0.03979	-0.03885	0.01882	0.02713
152.401	0.12815	0.11885	0.11281	0.14526	0.13619	0.13631	0.13979	0.09825			152.401	0.03924	0.08389	0.08812	0.07452	0.12286	0.08017	0.08183			152.401	0.00169	0.07025	0.03852	-0.04401	0.01744	0.02625
152.601	0.14426	0.11743	0.11544	0.1478	0.14239	0.12988	0.13366	0.10391			152.601	0.03895	0.08026	0.09486	0.07198	0.12154	0.07957	0.08259			152.601	0.00122	0.0648	0.03882	-0.04156	0.02713	0.02466
152.801	0.14038	0.12192	0.11443	0.14604	0.13853	0.12832	0.13432	0.10008			152.801	0.03655	0.0797	0.08298	0.07477	0.12309	0.08491	0.0778			152.801	0.000233	0.0674	0.03451	-0.04236	0.01968	0.02716
153.001	0.12957	0.12125	0.114	0.14966	0.13134	0.13314	0.13751	0.10043			153.001	0.03802	0.08013	0.08983	0.07118	0.12325	0.07999	0.08582			153.001	-0.000453	0.07151	0.0368	-0.04304	0.01395	0.02635
153.201	0.13477	0.11345	0.11611	0.14648	0.13649	0.13813	0.14136	0.10047			153.201	0.0384	0.07993	0.08651	0.0752	0.12552	0.08204	0.08203			153.201	0.000216	0.0677	0.038	-0.03889	0.0256	0.02625
153.401	0.14465	0.12274	0.11919	0.1473	0.14342	0.12935	0.13371	0.10009			153.401	0.03848	0.0827	0.08914	0.07411	0.12252	0.0834	0.08099			153.401	0.000186	0.06964	0.02731	-0.04621	0.02542	0.02757
153.601	0.13862	0.1296	0.1167	0.15153	0.14375	0.12294	0.13868	0.10766			153.601	0.04089	0.08105	0.0922	0.07746	0.12119	0.08378	0.08663			153.601	-0.000144	0.07487	0.0351	-0.05083	0.01529	0.02574
153.801	0.13331	0.1234	0.12214	0.14982	0.13002	0.13004	0.1334	0.10891			153.801	0.0365	0.07643	0.08726	0.07181	0.12612	0.08094	0.08264			153.801	0.00219	0.07036	0.05414	-0.04749	0.02178	0.02645
154.001	0.13658	0.1193	0.11619	0.14906	0.13828	0.13149	0.14025	0.10213			154.001	0.03659	0.08064	0.0879	0.07351	0.12516	0.08843	0.07886			154.001	8.4e-05	0.07386	0.03762	-0.04565	0.0248	0.03211
154.201	0.15201	0.12278	0.11936	0.15436	0.14776	0.13346	0.13791	0.10374			154.201	0.03766	0.08197	0.09509	0.07889	0.12553	0.0834	0.08801			154.201	0.00131	0.06935	0.03226	-0.04868	0.01685	0.02929
154.401	0.14519	0.12886	0.1206	0.15481	0.14507	0.1287	0.14119	0.10607			154.401	0.03741	0.08177	0.09037	0.08085	0.12845	0.08195	0.08162			154.401	-0.000228	0.06986	0.04631	-0.04355	0.01963	0.01969
154.601	0.13627	0.12196	0.12052	0.14581	0.13319	0.13164	0.13733	0.10694			154.601	0.03698	0.07807	0.0822	0.0723	0.12611	0.08584	0.07892			154.601	0.000698	0.06701	0.0413	-0.03754	0.02225	0.03107
154.801	0.13598	0.12188	0.11837	0.15182	0.13765	0.13727	0.13603	0.10357			154.801	0.03729	0.08437	0.09388	0.07786	0.1251	0.08435	0.08818			154.801	0.0013	0.07456	0.03257	-0.042	0.01983	0.03328
155.001	0.14903	0.12415	0.11863	0.15073	0.14904	0.13352	0.1362	0.11037			155.001	0.03845	0.08508	0.09973	0.07573	0.1236	0.08672	0.08562			155.001	0.00106	0.06595	0.04192	-0.03953	0.01846	0.02532
155.201	0.14849	0.1259	0.12194	0.14726	0.14108	0.12402	0.13795	0.10152			155.201	0.03651	0.07953	0.09041	0.07421	0.1282	0.08728	0.08605			155.201	0.00032	0.06537	0.04132	-0.03065	0.02271	0.02838
155.401	0.13814	0.12375	0.11917	0.15249	0.14149	0.13218	0.13803	0.10672			155.401	0.03777	0.07664	0.0873	0.07797	0.12364	0.08015	0.08474			155.401	0.000223	0.07418	0.0389	-0.03976	0.02089	0.02875
155.601	0.13653	0.12083	0.12292	0.15385	0.13981	0.13898	0.14247	0.11134			155.601	0.03782	0.08951	0.09296	0.07862	0.12782	0.08344	0.08183			155.601	0.000475	0.07206	0.04237	-0.03817	0.01698	0.03113
155.801	0.15705	0.12166	0.11663	0.1532	0.14834	0.1329	0.13849	0.10436			155.801	0.03482	0.08344	0.09126	0.07299	0.122	0.09047	0.08623			155.801	-0.00015	0.06798	0.0432	-0.0386	0.02621	0.02679
156.001	0.15217	0.12502	0.12544	0.15695	0.14491	0.12835	0.14263	0.10567			156.001	0.03616	0.08009	0.08924	0.08089	0.12221	0.08694	0.08424			156.001	0.000123	0.06755	0.03739	-0.04105	0.01865	0.02696
156.201	0.13487	0.1243	0.11995	0.14931	0.13437	0.13837	0.1456	0.11441			156.201	0.03711	0.08441	0.0882	0.07807	0.12711	0.08307	0.08637			156.201	-0.000222	0.07195	0.04412	-0.03553	0.01514	0.02697
156.401	0.14046	0.11785	0.12054	0.15499	0.14024	0.1354	0.14057	0.10852			156.401	0.03663	0.0852	0.08589	0.07729	0.12523	0.08406	0.08318			156.401	0.00297	0.06889	0.04508	-0.03484	0.02847	0.02437
156.601	0.15295	0.12787	0.12629	0.15587	0.15522	0.13362	0.14129	0.10476			156.601	0.03929	0.08952	0.0929	0.08013	0.12064	0.08402	0.08605			156.601	0.000907	0.06857	0.03939	-0.03922	0.02429	0.02836
156.801	0.14883	0.13083	0.12672	0.15815	0.14834	0.13601	0.14086	0.10852			156.801	0.0418	0.08497	0.09473	0.08139	0.12093	0.08674	0.09167			156.801	0.00124	0.07133	0.04062	-0.03794	0.01303	0.02278
157.001	0.14036	0.12794	0.12384	0.15402	0.12965	0.13478	0.14393	0.11346			157.001	0.03867	0.08126	0.09141	0.07439	0.12692	0.08886	0.08508			157.001	-0.000422	0.06832	0.0514	-0.03558	0.0247	0.02502
157.201	0.14116	0.12133	0.12153	0.15682	0.13974	0.13906	0.14166	0.10762			157.201	0.03687	0.08657	0.08706	0.08097	0.12588	0.08926	0.08277			157.201	0.00293	0.06934	0.03671	-0.03944	0.02455	0.02952
157.401	0.14624	0.12959	0.12419	0.16493	0.15355	0.14159	0.14956	0.10999			157.401	0.0401	0.08443	0.09815	0.08464	0.12873	0.08765	0.08959			157.401	0.000215	0.07525	0.03781	-0.03772	0.01681	0.02475
157.601	0.1468	0.12925	0.12564	0.15799	0.14666	0.13595	0.14818	0.11659			157.601	0.03658	0.08361	0.0935	0.07801	0.12785	0.08003	0.08794			157.601	-0.0012	0.06396	0.04609	-0.03271	0.01873	0.02389
157.801	0.13895	0.12342	0.12306	0.15493	0.13938	0.14166	0.14091	0.11029			157.801	0.03811	0.08378	0.08637	0.08287	0.12547	0.08637	0.08525			157.801	0.000729	0.07406	0.04326	-0.03596	0.02335	0.03501
158.001	0.14201	0.12685	0.12501	0.15889	0.14768	0.14477	0.14385	0.11535			158.001	0.03937	0.08469	0.08971	0.0846	0.12584	0.08387	0.08814			158.001	0.00185	0.07485	0.04058	-0.04231	0.01827	0.02972
158.201	0.14967	0.13122	0.12372	0.15589	0.15686	0.14424	0.14499	0.11242			158.201	0.03852	0.08717	0.1004	0.07851	0.12717	0.09171	0.08461			158.201	2.8e-05	0.0747	0.04512	-0.03709	0.02317	0.02777
158.401	0.15024	0.12758	0.12435	0.15446	0.14898	0.13678	0.14669	0.1109			158.401	0.0386	0.07713	0.09306	0.07846	0.13036	0.09011	0.0859			158.401	-0.000311	0.07471	0.0435	-0.03646	0.0202	0.02659
158.601	0.13776	0.13044	0.12099	0.15362	0.13897	0.14273	0.15135	0.11365			158.601	0.03803	0.08892	0.0892	0.08606	0.12363	0.08477	0.0909			158.601	-0.0011	0.07545	0.04192	-0.04027	0.0184	0.03245
158.801	0.14573	0.12541	0.1224	0.15819	0.14147	0.14807	0.14512	0.11257			158.801	0.04044	0.08586	0.09913	0.07999	0.12985	0.08997	0.08522			158.801	0.000793	0.0741	0.04918	-0.03283	0.02326	0.02896
159.001	0.15877	0.12774	0.12446	0.15981	0.1533	0.14013	0.14719	0.11067			159.001	0.03874	0.09028	0.09103	0.07931	0.13118	0.08977	0.08493			159.001	0.00231	0.07141	0.03924	-0.03909	0.02687	0.0312
159.201	0.1512	0.13654	0.12874	0.16208	0.15174	0.13952	0.14655	0.11524			159.201	0.03938	0.08782	0.09593	0.08697	0.12952	0.08565	0.09225			159.201	-0.000857	0.07454	0.03977	-0.04032	0.01672	0.03018
159.401	0.13814	0.12978	0.12636	0.15492	0.14125	0.14614	0.14519	0.11845			159.401	0.04089	0.08623	0.09416	0.08387	0.13323	0.08584	0.0854			159.401	-0.000722	0.07541	0.05564	-0.03077	0.02394	0.03083
159.601	0.15229	0.12993	0.12956	0.15525	0.15399	0.14074	0.14431	0.11301			159.601	0.04073	0.08376	0.08932	0.07983	0.13401	0.0888	0.08484			159.601	0.00232	0.07222	0.04303	-0.0355	0.03085	0.03208
159.801	0.15741	0.13427	0.12566	0.16353	0.15754	0.13478	0.14983	0.11701			159.801	0.04152	0.08802	0.09931	0.08506	0.12348	0.08867	0.08807			159.801	0.000427	0.07379	0.03513	-0.03881	0.01893	0.02998
160.001	0.14734	0.1334	0.12965	0.16404	0.14622	0.13644	0.14464	0.11975			160.001	0.0415	0.09414	0.09809	0.08873	0.12821	0.08561	0.08834			160.001	-0.00054	0.07355	0.04746	-0.03264	0.0161	0.02508
160.201	0.1432	0.13065	0.1268	0.16106	0.14057	0.14187	0.14799	0.11441			160.201	0.03936	0.08238	0.09027	0.07735	0.13234	0.09296	0.08578			160.201	-0.000251	0.07236	0.04618	-0.03121	0.02683	0.03391
160.401	0.15126	0.13219	0.12871	0.16402	0.15633	0.14613	0.14656	0.10856			160.401	0.04019	0.08269	0.09863	0.08597	0.13252	0.09126	0.09047			160.401	0.000552	0.07886	0.04	-0.03848	0.02063	0.03538
160.601	0.15186	0.13823	0.13449	0.16057	0.15421	0.14001	0.155	0.12032			160.601	0.04313	0.09015	0.10154	0.083	0.1332	0.08897	0.09405			160.601	-0.000317	0.07513	0.04884	-0.03756	0.02232	0.02989
160.801	0.15677	0.13402	0.12771	0.1588	0.14682	0.13637	0.1482	0.11688			160.801	0.03829	0.08522	0.08864	0.0812	0.13149	0.09268	0.0882			160.801	-0.000368	0.07152	0.0527	-0.03411	0.02943	0.03278
161.001	0.14885	0.13405	0.12969	0.16302	0.14681	0.14372	0.14857	0.11621			161.001	0.04069	0.08885	0.09365	0.08309	0.12856	0.09058	0.09287			161.001	0.000767	0.07192	0.04477	-0.03149	0.02423	0.03364
161.201	0.14981	0.12843	0.12845	0.16095	0.15594	0.14847	0.14857	0.11982			161.201	0.04118	0.09468	0.09607	0.08265	0.13126	0.08664	0.08858			161.201	0.00212	0.07466	0.04615	-0.03621	0.023	0.03173
161.401	0.1618	0.13372	0.12924	0.16077	0.15221	0.14385	0.15197	0.11718			161.401	0.03865	0.08643	0.09619	0.08251	0.13551	0.0932	0.08461			161.401	0.000335	0.07307	0.04401	-0.03539	0.03287	0.02989
161.601	0.15289	0.13383	0.12795	0.16069	0.15025	0.14135	0.15093	0.11895			161.601	0.03944	0.09002	0.09535	0.08476	0.12835	0.09123	0.09268			161.601	-0.00032	0.07633	0.04844	-0.03993	0.02554	0.03322
161.801	0.14183	0.13679	0.12929	0.16065	0.14434	0.1517	0.14959	0.12262			161.801	0.04333	0.08917	0.09517	0.08591	0.13049	0.09	0.0924			161.801	-0.000361	0.08025	0.04866	-0.03466	0.02169	0.03431
162.001	0.16077	0.13162	0.13165	0.16248	0.15086	0.14832	0.15311	0.11548			162.001	0.042	0.08676	0.09386	0.08614	0.13328	0.09011	0.08819			162.001	6.3e-05	0.07101	0.04993	-0.03652	0.02775	0.02899
162.201	0.16237	0.13643	0.12796	0.16194	0.16143	0.13622	0.15372	0.11361			162.201	0.04191	0.08906	0.09855	0.08306	0.13306	0.09206	0.08778			162.201	0.00214	0.078	0.03829	-0.03866	0.0285	0.03201
162.401	0.14673	0.13491	0.13484	0.16878	0.14746	0.14651	0.15434	0.1238			162.401	0.04347	0.09212	0.10016	0.08885	0.13394	0.08763	0.09308			162.401	-0.000436	0.07419	0.04446	-0.03674	0.02086	0.02861
162.601	0.14734	0.13345	0.13158	0.1657	0.1456	0.15231	0.15223	0.12352			162.601	0.039	0.08697	0.09462	0.07929	0.1312	0.09306	0.08968			162.601	0.00272	0.0762	0.05529	-0.03155	0.02915	0.03742
162.801	0.15694	0.13161	0.1334	0.16779	0.16191	0.14783	0.1538	0.12013			162.801	0.03986	0.08727	0.09981	0.0847	0.13664	0.09382	0.08886			162.801	0.00094	0.07506	0.03477	-0.03611	0.02807	0.03508
163.001	0.15518	0.14314	0.13302	0.16473	0.1538	0.14564	0.15713	0.124			163.001	0.04345	0.09124	0.10035	0.08542	0.13028	0.09551	0.0945			163.001	-0.000438	0.07649	0.0376	-0.03755	0.02198	0.0298
163.201	0.14897	0.1403	0.1364	0.16864	0.14388	0.14355	0.15235	0.12413			163.201	0.0396	0.08981	0.10614	0.08665	0.13274	0.09319	0.09267			163.201	-0.0008	0.07567	0.05412	-0.03401	0.02816	0.03247
163.401	0.15644	0.13687	0.135	0.16285	0.15607	0.15317	0.15026	0.11818			163.401	0.0439	0.08733	0.09253	0.08508	0.13173	0.0936	0.09014			163.401	0.00096	0.07298	0.04853	-0.03294	0.03128	0.03898
163.601	0.15897	0.13468	0.1335	0.16924	0.16722	0.15154	0.154	0.12245			163.601	0.04311	0.09245	0.10012	0.08825	0.13152	0.09568	0.09386			163.601	0.00136	0.07779	0.04344	-0.03621	0.02078	0.03242
163.801	0.15746	0.14176	0.13671	0.16697	0.15572	0.14471	0.15258	0.1218			163.801	0.03997	0.09651	0.10564	0.08544	0.13416	0.09598	0.08682			163.801	0.00013	0.07627	0.0506	-0.0307	0.02961	0.0301
164.001	0.15523	0.13662	0.13366	0.16736	0.14885	0.14771	0.15137	0.11808			164.001	0.04134	0.09018	0.10055	0.08736	0.13525	0.09648	0.0871			164.001	0.00011	0.07452	0.04352	-0.03459	0.02729	0.03997
164.201	0.15102	0.13771	0.13143	0.16232	0.15111	0.1616	0.15439	0.11976			164.201	0.04254	0.09084	0.09575	0.08837	0.13429	0.0919	0.09567			164.201	0.000423	0.08167	0.0476	-0.02972	0.01998	0.03848
164.401	0.16107	0.1387	0.13632	0.16846	0.15935	0.1526	0.15727	0.12307			164.401	0.04372	0.09558	0.09989	0.08558	0.13664	0.09045	0.09147			164.401	-0.000889	0.07757	0.05205	-0.03419	0.03282	0.03435
164.601	0.1628	0.14147	0.13774	0.17074	0.15773	0.13834	0.155	0.11913			164.601	0.04237	0.08814	0.10038	0.07728	0.13316	0.09158	0.09179			164.601	0.000918	0.07264	0.03937	-0.03285	0.03661	0.03435
164.801	0.1502	0.14251	0.13679	0.1639	0.15211	0.15311	0.16137	0.12251			164.801	0.04398	0.0906	0.10654	0.08719	0.12884	0.09155	0.09762			164.801	-0.00107	0.07904	0.04533	-0.0352	0.02215	0.03353
165.001	0.15654	0.13965	0.13383	0.16629	0.15241	0.1614	0.15553	0.12641			165.001	0.04098	0.08937	0.10287	0.08937	0.13504	0.09179	0.09579			165.001	-0.000727	0.0781	0.05466	-0.03387	0.0281	0.03646
165.201	0.16552	0.13977	0.13294	0.17088	0.15979	0.15	0.15753	0.11627			165.201	0.04238	0.09117	0.09082	0.08463	0.13677	0.09659	0.09			165.201	0.00184	0.07569	0.04658	-0.03638	0.03993	0.0332
165.401	0.16002	0.14307	0.13895	0.16482	0.16553	0.14758	0.15995	0.12275			165.401	0.04482	0.0974	0.10205	0.0859	0.13146	0.0959	0.09492			165.401	0.000201	0.07672	0.04008	-0.03542	0.02475	0.03316
165.601	0.15306	0.14244	0.13968	0.16839	0.14983	0.1496	0.15458	0.12788			165.601	0.04587	0.09575	0.10529	0.09333	0.13683	0.0948	0.09642			165.601	-5.6e-05	0.07711	0.05592	-0.03372	0.02449	0.03124
165.801	0.15801	0.13386	0.13716	0.16383	0.15404	0.15697	0.15709	0.12096			165.801	0.03891	0.08749	0.09248	0.08638	0.13578	0.09458	0.09383			165.801	0.00107	0.079	0.05307	-0.03302	0.03391	0.03531
166.001	0.16532	0.14212	0.13756	0.16956	0.16959	0.15421	0.15755	0.12236			166.001	0.04245	0.0913	0.09654	0.08857	0.13384	0.09869	0.09456			166.001	0.000328	0.07765	0.03867	-0.02795	0.02729	0.03842
166.201	0.16466	0.14342	0.14422	0.17291	0.16129	0.14988	0.16396	0.13261			166.201	0.0467	0.09297	0.1063	0.09125	0.14147	0.0957	0.09467			166.201	0.000151	0.07939	0.04799	-0.03624	0.02553	0.02946
166.401	0.1589	0.13891	0.13766	0.16592	0.1491	0.1502	0.15655	0.12902			166.401	0.04094	0.09639	0.10652	0.08366	0.14018	0.09584	0.0942			166.401	7.8e-05	0.0728	0.05428	-0.03131	0.03174	0.03282
166.601	0.1645	0.13984	0.13919	0.17271	0.16334	0.15606	0.15449	0.12489			166.601	0.04015	0.0879	0.10056	0.09006	0.13573	0.10009	0.09842			166.601	0.000466	0.07858	0.04673	-0.03926	0.02757	0.03941
166.801	0.16914	0.14488	0.1429	0.1709	0.1648	0.15673	0.15963	0.12815			166.801	0.04559	0.09504	0.09807	0.08648	0.13697	0.0962	0.0952			166.801	-0.000219	0.07855	0.05389	-0.04083	0.03331	0.03787
167.001	0.16502	0.14395	0.13912	0.17227	0.16257	0.14345	0.16031	0.12844			167.001	0.04308	0.09219	0.09776	0.0827	0.13636	0.09492	0.08745			167.001	-0.00092	0.07734	0.05286	-0.04222	0.03161	0.03386
167.201	0.16061	0.14465	0.13814	0.17139	0.15422	0.15599	0.15632	0.1241			167.201	0.0406	0.09371	0.10874	0.09102	0.13511	0.09805	0.09921			167.201	-0.000638	0.07983	0.04359	-0.03802	0.03087	0.03789
167.401	0.16341	0.13908	0.13835	0.17228	0.1646	0.16142	0.15983	0.13345			167.401	0.04443	0.09434	0.10236	0.08728	0.13865	0.0918	0.09699			167.401	-0.00191	0.0788	0.05709	-0.03391	0.02673	0.0379
167.601	0.16681	0.14235	0.13919	0.17362	0.17041	0.15201	0.15887	0.13024			167.601	0.04455	0.09356	0.10202	0.08565	0.13726	0.09565	0.09676			167.601	0.00386	0.07747	0.05448	-0.03412	0.03413	0.03299
167.801	0.16345	0.148	0.14521	0.17307	0.16431	0.15225	0.15586	0.12503			167.801	0.04409	0.09391	0.10295	0.08829	0.13801	0.09762	0.09836			167.801	0.000115	0.07696	0.04462	-0.03371	0.02614	0.03611
168.001	0.15395	0.14854	0.13855	0.17242	0.14831	0.16223	0.16485	0.13337			168.001	0.04397	0.09351	0.1088	0.09054	0.13778	0.09566	0.10343			168.001	-0.000448	0.07987	0.05145	-0.03219	0.02312	0.03328
168.201	0.16265	0.14244	0.14302	0.17479	0.16253	0.16292	0.16154	0.12683			168.201	0.04308	0.09615	0.10537	0.08421	0.13729	0.09735	0.09784			168.201	0.00103	0.08078	0.05896	-0.0281	0.03427	0.03954
168.401	0.17701	0.14791	0.14076	0.17501	0.16792	0.154	0.15998	0.1257			168.401	0.04579	0.09224	0.09723	0.08933	0.13861	0.0987	0.09201			168.401	-0.000217	0.07735	0.04445	-0.03101	0.03434	0.03876
168.601	0.16605	0.14707	0.14214	0.18001	0.16065	0.15743	0.16315	0.13087			168.601	0.04599	0.09842	0.10338	0.08598	0.13426	0.09958	0.09739			168.601	0.000732	0.07505	0.04314	-0.03386	0.0283	0.03121
168.801	0.15513	0.14079	0.14416	0.17177	0.15673	0.15968	0.16004	0.13571			168.801	0.04454	0.0936	0.10389	0.08709	0.14075	0.09588	0.09923			168.801	-0.00158	0.08228	0.05431	-0.0313	0.03141	0.03412
169.001	0.16971	0.14406	0.14028	0.17682	0.16635	0.15903	0.16523	0.12342			169.001	0.04446	0.09697	0.10473	0.08434	0.13964	0.10325	0.10057			169.001	-0.00112	0.0748	0.04832	-0.02875	0.03367	0.04115
169.201	0.16955	0.14559	0.14236	0.17957	0.17506	0.16024	0.16594	0.13073			169.201	0.04424	0.09546	0.10335	0.09163	0.1328	0.09652	0.09763			169.201	0.00175	0.08211	0.04684	-0.03002	0.03268	0.03871
169.401	0.16533	0.14767	0.14689	0.17657	0.15793	0.15274	0.16054	0.1366			169.401	0.0465	0.09183	0.10954	0.08871	0.14296	0.0969	0.09431			169.401	0.000332	0.07856	0.05799	-0.03162	0.03292	0.03166
169.601	0.15908	0.14482	0.1424	0.17623	0.15909	0.15759	0.16615	0.12849			169.601	0.04426	0.09424	0.10499	0.08671	0.13638	0.09866	0.10064			169.601	0.000165	0.08183	0.04395	-0.0301	0.03649	0.03655
169.801	0.16789	0.14819	0.1422	0.17834	0.17312	0.16666	0.16706	0.12999			169.801	0.04439	0.09499	0.10847	0.09572	0.13417	0.09917	0.10187			169.801	-0.00117	0.08297	0.05143	-0.03513	0.02471	0.04
170.001	0.17143	0.14785	0.14788	0.17973	0.16741	0.15782	0.16563	0.13541			170.001	0.04752	0.09758	0.10722	0.08882	0.13986	0.09818	0.096			170.001	0.00113	0.08089	0.05897	-0.02998	0.03149	0.03253
170.201	0.16446	0.14581	0.14603	0.1739	0.16582	0.15226	0.16176	0.13119			170.201	0.04265	0.0942	0.10221	0.08542	0.13998	0.10272	0.09511			170.201	-0.000263	0.08083	0.0481	-0.03165	0.03934	0.03774
170.401	0.16126	0.14632	0.14192	0.17493	0.16456	0.16391	0.16395	0.12865			170.401	0.04512	0.09445	0.10806	0.09258	0.1334	0.0981	0.10275			170.401	0.00239	0.08334	0.04756	-0.0305	0.02644	0.03917
170.601	0.17011	0.14936	0.14213	0.17451	0.16843	0.16808	0.16866	0.13933			170.601	0.04607	0.1005	0.11133	0.08787	0.14145	0.09932	0.10615			170.601	-0.00273	0.08257	0.06157	-0.02512	0.02698	0.03993
170.801	0.1783	0.14689	0.14678	0.1775	0.17254	0.15443	0.16305	0.12964			170.801	0.04469	0.09426	0.10632	0.08606	0.14144	0.10403	0.09508			170.801	0.000809	0.08216	0.056	-0.02439	0.03828	0.04003
171.001	0.16808	0.15312	0.14589	0.18417	0.16843	0.15621	0.16777	0.12763			171.001	0.04498	0.0967	0.10082	0.09311	0.14177	0.09983	0.10062			171.001	0.00218	0.08169	0.04296	-0.03355	0.028	0.04101
171.201	0.16237	0.147	0.14775	0.17613	0.1619	0.1655	0.16744	0.13644			171.201	0.04625	0.09891	0.11355	0.09184	0.13733	0.1008	0.10027			171.201	-0.00203	0.08061	0.05457	-0.0279	0.02772	0.03554
171.401	0.17381	0.14818	0.14687	0.17301	0.17013	0.1643	0.16526	0.13192			171.401	0.04457	0.09442	0.10642	0.09504	0.14068	0.09858	0.0995			171.401	0.000288	0.0809	0.06163	-0.03173	0.04006	0.03846
171.601	0.17647	0.15292	0.14781	0.17762	0.18085	0.15228	0.16742	0.13139			171.601	0.04577	0.09653	0.1035	0.09443	0.13248	0.09954	0.10655			171.601	-0.000268	0.08268	0.04781	-0.03113	0.03156	0.04502
171.801	0.1605	0.15318	0.1518	0.18007	0.16523	0.16043	0.16975	0.13941			171.801	0.04587	0.09904	0.1079	0.09494	0.13714	0.09662	0.10025			171.801	-0.000253	0.08108	0.0582	-0.02963	0.03223	0.03638
172.001	0.16387	0.14832	0.15184	0.17287	0.16036	0.16275	0.16337	0.14083			172.001	0.04334	0.09449	0.10814	0.09034	0.14292	0.10041	0.09579			172.001	0.000638	0.07924	0.0555	-0.02602	0.0417	0.03672
172.201	0.17261	0.15039	0.14857	0.18306	0.17475	0.16658	0.16971	0.13085			172.201	0.0449	0.10062	0.10748	0.09201	0.14244	0.09805	0.10203			172.201	0.00114	0.08158	0.05083	-0.02658	0.02923	0.0465
172.401	0.17565	0.15837	0.15285	0.1807	0.17421	0.1646	0.17012	0.13766			172.401	0.04888	0.09873	0.10788	0.09284	0.13963	0.09951	0.10603			172.401	0.000309	0.08524	0.05529	-0.02761	0.03291	0.04186
172.601	0.16938	0.15168	0.14959	0.18281	0.15995	0.16047	0.16503	0.13766			172.601	0.04601	0.09816	0.10514	0.08997	0.14041	0.10025	0.09765			172.601	0.00146	0.08165	0.05298	-0.02821	0.03537	0.03577
172.801	0.16713	0.1511	0.14553	0.17632	0.16678	0.16668	0.16644	0.13218			172.801	0.04442	0.09995	0.1041	0.08939	0.14468	0.10519	0.09492			172.801	-0.000216	0.08066	0.04671	-0.02739	0.02802	0.03928
173.001	0.17148	0.14834	0.14739	0.18269	0.17567	0.17082	0.17089	0.13709			173.001	0.04739	0.09931	0.11491	0.08995	0.13805	0.09908	0.1069			173.001	-0.00157	0.08624	0.05646	-0.02396	0.03069	0.03725
173.201	0.17891	0.15322	0.15072	0.18065	0.17472	0.16272	0.17091	0.13399			173.201	0.04755	0.10051	0.10831	0.09572	0.1395	0.09681	0.10498			173.201	0.000947	0.0845	0.05714	-0.02577	0.04037	0.03661
173.401	0.17042	0.15728	0.14838	0.18049	0.17318	0.15918	0.16941	0.13523			173.401	0.04475	0.09969	0.10348	0.09377	0.13771	0.10105	0.10321			173.401	0.000669	0.08065	0.05259	-0.03162	0.03637	0.03898
173.601	0.16577	0.15117	0.14838	0.18258	0.16503	0.17388	0.17364	0.13975			173.601	0.04722	0.10316	0.11589	0.09722	0.1422	0.10257	0.10534			173.601	-0.00245	0.08223	0.05296	-0.02768	0.02675	0.03391
173.801	0.17433	0.15043	0.14819	0.18277	0.17556	0.16609	0.16557	0.13463			173.801	0.04707	0.10345	0.11327	0.0946	0.14377	0.10611	0.1025			173.801	0.000749	0.0806	0.06375	-0.02207	0.03618	0.03645
174.001	0.18194	0.15829	0.153	0.1809	0.181	0.16349	0.17303	0.13374			174.001	0.04637	0.0994	0.10828	0.08745	0.14042	0.10481	0.10117			174.001	0.00132	0.08077	0.05075	-0.02761	0.03758	0.04297
174.201	0.16782	0.15834	0.15322	0.19079	0.16891	0.161	0.17132	0.14072			174.201	0.0466	0.10215	0.10639	0.09276	0.14246	0.10143	0.10561			174.201	-0.000951	0.08269	0.04722	-0.02656	0.0297	0.03835
174.401	0.16309	0.1522	0.14979	0.18182	0.16269	0.17209	0.16932	0.14395			174.401	0.04971	0.10066	0.10957	0.0981	0.14801	0.10271	0.10013			174.401	-0.000913	0.08206	0.05851	-0.0207	0.03361	0.03615
174.601	0.17403	0.15577	0.15256	0.18502	0.17827	0.16524	0.1706	0.13726			174.601	0.0446	0.09844	0.10841	0.09846	0.1379	0.10749	0.10307			174.601	0.000399	0.08422	0.0567	-0.02495	0.03451	0.04841
174.801	0.17659	0.15899	0.14713	0.19113	0.1799	0.16449	0.17212	0.13892			174.801	0.04777	0.09861	0.11092	0.09511	0.13868	0.09986	0.10712			174.801	0.00173	0.08416	0.05337	-0.02956	0.03198	0.04486
175.001	0.17267	0.15453	0.15746	0.18426	0.16478	0.16296	0.17233	0.14217			175.001	0.04743	0.09724	0.10885	0.09652	0.14839	0.10125	0.10135			175.001	0.0015	0.08234	0.05856	-0.03033	0.02892	0.03837
175.201	0.16223	0.15946	0.15158	0.18339	0.16412	0.16662	0.17199	0.1396			175.201	0.04741	0.10297	0.11017	0.08978	0.14442	0.10793	0.10105			175.201	0.00141	0.08417	0.0554	-0.02193	0.03533	0.03746
175.401	0.17254	0.15648	0.15246	0.1845	0.18292	0.17124	0.17063	0.14014			175.401	0.04593	0.10312	0.11357	0.09659	0.14379	0.1045	0.1083			175.401	-0.000271	0.08583	0.05532	-0.03502	0.03376	0.04897
175.601	0.17851	0.15262	0.15758	0.18608	0.17987	0.16645	0.17692	0.1441			175.601	0.04609	0.10176	0.10922	0.09676	0.14683	0.10123	0.11093			175.601	0.00088	0.08309	0.06044	-0.03294	0.03554	0.04165
175.801	0.17635	0.15441	0.15686	0.18834	0.16937	0.16219	0.17237	0.13718			175.801	0.04617	0.09954	0.10689	0.09681	0.14388	0.1089	0.10306			175.801	0.000817	0.08307	0.05228	-0.0271	0.04027	0.04198
176.001	0.16555	0.15458	0.15157	0.186	0.17474	0.17279	0.17516	0.14123			176.001	0.04749	0.09906	0.10852	0.09701	0.14892	0.10359	0.10587			176.001	0.000919	0.08726	0.05725	-0.03071	0.02785	0.04254
176.201	0.1809	0.15869	0.15722	0.1859	0.18028	0.17411	0.17772	0.14858			176.201	0.04833	0.10101	0.11582	0.10046	0.14549	0.10179	0.10764			176.201	4e-05	0.08623	0.06343	-0.02331	0.03304	0.04649
176.401	0.18598	0.15876	0.15556	0.1846	0.1816	0.16152	0.1752	0.14467			176.401	0.04865	0.10112	0.10599	0.09404	0.1427	0.1056	0.10639			176.401	0.00179	0.08603	0.05606	-0.02512	0.04144	0.04517
176.601	0.16978	0.16368	0.15361	0.18869	0.17409	0.1623	0.17028	0.14589			176.601	0.04994	0.10118	0.10864	0.09678	0.14427	0.10282	0.10381			176.601	0.000896	0.08511	0.0501	-0.03303	0.02944	0.04538
176.801	0.16961	0.15742	0.15336	0.18926	0.16931	0.17766	0.17939	0.14667			176.801	0.05174	0.10298	0.11794	0.09605	0.14464	0.10016	0.10454			176.801	-0.000378	0.08462	0.05948	-0.01999	0.02978	0.03529
177.001	0.18408	0.15597	0.15368	0.18605	0.18058	0.16708	0.17016	0.13757			177.001	0.04603	0.10586	0.11709	0.09631	0.14767	0.10781	0.10423			177.001	-9.9e-05	0.07893	0.06094	-0.02387	0.03691	0.04035
177.201	0.18519	0.16629	0.15855	0.18811	0.18456	0.16918	0.17383	0.14315			177.201	0.04488	0.10419	0.11098	0.10032	0.14287	0.10639	0.10718			177.201	0.000827	0.08675	0.04802	-0.03055	0.03862	0.0486
177.401	0.17348	0.16608	0.15907	0.18992	0.16727	0.16703	0.17518	0.15375			177.401	0.0514	0.10157	0.10872	0.09898	0.14975	0.10017	0.10518			177.401	-0.00204	0.08832	0.05862	-0.02343	0.03173	0.04047
177.601	0.17411	0.15539	0.15816	0.18572	0.17371	0.17093	0.17275	0.14486			177.601	0.04969	0.10348	0.11209	0.09584	0.1488	0.10765	0.10149			177.601	0.00056	0.08218	0.05959	-0.02277	0.03618	0.03909
177.801	0.18558	0.16188	0.15629	0.19487	0.18982	0.16902	0.17842	0.14014			177.801	0.04783	0.10122	0.11129	0.09606	0.14566	0.10721	0.10799			177.801	8.2e-05	0.08828	0.05422	-0.02667	0.03644	0.04599
178.001	0.18393	0.16496	0.1499	0.19001	0.18421	0.16318	0.18259	0.14842			178.001	0.0502	0.10552	0.11681	0.10105	0.14925	0.10301	0.10979			178.001	-0.000797	0.08759	0.05868	-0.02321	0.03404	0.04422
178.201	0.17097	0.15869	0.15842	0.19073	0.17155	0.16944	0.17765	0.15032			178.201	0.0481	0.10498	0.10873	0.09501	0.142	0.1065	0.1032			178.201	-0.00102	0.08007	0.05761	-0.02212	0.03915	0.03796
178.401	0.17543	0.15839	0.15384	0.18837	0.1754	0.17749	0.1771	0.14112			178.401	0.04631	0.10596	0.10835	0.09459	0.14514	0.10643	0.10931			178.401	5.4e-05	0.088	0.06027	-0.02531	0.04104	0.04592
178.601	0.18434	0.16295	0.15595	0.19761	0.18448	0.17472	0.1782	0.14976			178.601	0.05145	0.10652	0.12177	0.10138	0.14445	0.10285	0.10889			178.601	0.00046	0.0899	0.06093	-0.02374	0.034	0.04799
178.801	0.18452	0.16225	0.15998	0.19504	0.18385	0.16713	0.17733	0.14475			178.801	0.04872	0.10346	0.1169	0.09499	0.14999	0.10224	0.11034			178.801	0.00104	0.08727	0.06115	-0.02435	0.04152	0.0474
179.001	0.18194	0.16588	0.15774	0.19086	0.17636	0.16823	0.17619	0.14266			179.001	0.04817	0.11212	0.10749	0.09965	0.14755	0.10676	0.10569			179.001	0.000393	0.08763	0.04888	-0.01978	0.03773	0.04452
179.201	0.17244	0.16236	0.15894	0.19526	0.17877	0.18032	0.18103	0.14758			179.201	0.049	0.10684	0.1138	0.10169	0.14914	0.1078	0.10963			179.201	-0.00218	0.08694	0.05961	-0.01762	0.03043	0.04235
179.401	0.18792	0.16059	0.16565	0.19695	0.18556	0.17585	0.17785	0.14559			179.401	0.05099	0.11024	0.12265	0.0972	0.14734	0.1071	0.10446			179.401	-0.0019	0.08788	0.06565	-0.01612	0.03948	0.04624
179.601	0.19069	0.16242	0.16082	0.19416	0.18231	0.16907	0.17938	0.14558			179.601	0.04687	0.1014	0.11187	0.10082	0.14835	0.10853	0.10539			179.601	0.00105	0.08604	0.05266	-0.02587	0.04297	0.05022
179.801	0.16803	0.16254	0.16057	0.19389	0.17175	0.17546	0.17993	0.15456			179.801	0.0514	0.10254	0.11091	0.10159	0.14668	0.10718	0.1113			179.801	0.000112	0.08618	0.05665	-0.0243	0.03136	0.04379
180.001	0.17225	0.1612	0.15892	0.19393	0.17506	0.17902	0.18125	0.15227			180.001	0.04692	0.11014	0.11525	0.09804	0.15063	0.10605	0.10578			180.001	-0.000111	0.08633	0.06166	-0.01782	0.03579	0.04646
180.201	0.18786	0.16473	0.16126	0.1973	0.18268	0.17538	0.17657	0.14365			180.201	0.04876	0.10718	0.11552	0.10075	0.15054	0.10483	0.10583			180.201	0.00154	0.08386	0.06142	-0.0206	0.04049	0.0497
180.401	0.17867	0.17256	0.15862	0.20489	0.18604	0.17049	0.18492	0.14764			180.401	0.04962	0.10999	0.11635	0.10221	0.14467	0.1043	0.11041			180.401	0.00129	0.08831	0.05833	-0.02749	0.03693	0.04918
180.601	0.17684	0.16628	0.15785	0.1936	0.17196	0.17356	0.17953	0.15262			180.601	0.0508	0.10671	0.11516	0.10133	0.14595	0.10576	0.1109			180.601	-0.000153	0.08499	0.05812	-0.02045	0.03599	0.04265
180.801	0.17871	0.16252	0.16107	0.19271	0.18257	0.18001	0.18036	0.14998			180.801	0.04705	0.10542	0.11339	0.09973	0.14973	0.11048	0.10953			180.801	0.00093	0.08926	0.06185	-0.0252	0.04145	0.04099
181.001	0.18686	0.1656	0.16155	0.20307	0.19042	0.17698	0.18618	0.1514			181.001	0.04957	0.10917	0.11913	0.10064	0.1489	0.10898	0.11492			181.001	0.000843	0.09292	0.05789	-0.02636	0.03371	0.04903
181.201	0.18668	0.16833	0.16517	0.19799	0.18483	0.17009	0.18711	0.15346			181.201	0.04881	0.1101	0.1239	0.10573	0.14874	0.10691	0.11295			181.201	-0.000262	0.08463	0.06242	-0.02563	0.03301	0.04181
181.401	0.18452	0.16304	0.16288	0.19526	0.17543	0.17316	0.18042	0.15095			181.401	0.04598	0.10744	0.11209	0.09921	0.14993	0.1093	0.10481			181.401	0.000762	0.08641	0.06107	-0.01816	0.0468	0.04761
181.601	0.18153	0.16268	0.1642	0.19883	0.19013	0.17696	0.18	0.14964			181.601	0.04896	0.10809	0.11259	0.10329	0.15181	0.10888	0.11046			181.601	-0.000813	0.09097	0.0558	-0.01835	0.03854	0.03975
181.801	0.19295	0.16997	0.16971	0.19461	0.19196	0.17512	0.18297	0.15408			181.801	0.05458	0.11383	0.12208	0.10474	0.15113	0.10969	0.10882			181.801	-0.00095	0.08978	0.07112	-0.0177	0.03514	0.04182
182.001	0.19655	0.16889	0.16445	0.2022	0.18449	0.16909	0.18406	0.14772			182.001	0.05028	0.10825	0.11371	0.09958	0.15471	0.11047	0.11367			182.001	0.000645	0.08854	0.05902	-0.02638	0.04525	0.04502
182.201	0.17715	0.16641	0.16152	0.19744	0.18417	0.18006	0.18355	0.15476			182.201	0.05016	0.10617	0.10925	0.10065	0.15246	0.11125	0.10662			182.201	0.000395	0.08795	0.05272	-0.02411	0.0367	0.04695
182.401	0.18069	0.16555	0.16612	0.19764	0.18579	0.1869	0.18669	0.15529			182.401	0.05136	0.11045	0.11475	0.10074	0.15298	0.1109	0.10878			182.401	-0.00146	0.08727	0.0646	-0.01447	0.03924	0.0429
182.601	0.20051	0.16851	0.16593	0.19962	0.1934	0.17414	0.17955	0.15015			182.601	0.05029	0.11113	0.11777	0.10229	0.1542	0.11118	0.1077			182.601	0.000262	0.08402	0.06325	-0.0189	0.04188	0.04727
182.801	0.18917	0.16972	0.16874	0.20278	0.19029	0.17504	0.18315	0.15181			182.801	0.05143	0.10694	0.11585	0.10193	0.14917	0.10462	0.11026			182.801	0.0018	0.09053	0.05375	-0.02269	0.04469	0.05453
183.001	0.17849	0.16822	0.16641	0.1976	0.17821	0.18137	0.18257	0.15793			183.001	0.05192	0.10903	0.11618	0.10814	0.14578	0.10878	0.11425			183.001	-0.00133	0.08741	0.06098	-0.01976	0.03946	0.04356
183.201	0.18983	0.16053	0.16273	0.1996	0.18898	0.18302	0.1848	0.15361			183.201	0.05076	0.1072	0.11572	0.10299	0.15132	0.10794	0.10594			183.201	-0.00166	0.08538	0.06841	-0.01686	0.03907	0.04408
183.401	0.19136	0.17016	0.16595	0.20585	0.19873	0.17268	0.18577	0.14688			183.401	0.05227	0.10861	0.11427	0.10211	0.15215	0.10967	0.11139			183.401	0.000109	0.09222	0.05974	-0.01911	0.04496	0.05308
183.601	0.18755	0.17326	0.17333	0.20122	0.18685	0.17871	0.18635	0.15579			183.601	0.05193	0.11295	0.12403	0.10389	0.14758	0.1059	0.11923			183.601	-0.000502	0.09352	0.06505	-0.02099	0.03789	0.04756
183.801	0.17938	0.16965	0.16563	0.19457	0.18399	0.18481	0.18106	0.15458			183.801	0.04964	0.10863	0.11902	0.10638	0.15514	0.11019	0.10976			183.801	0.00148	0.08442	0.06301	-0.01709	0.04771	0.04176
184.001	0.1885	0.1696	0.16312	0.20316	0.19231	0.1843	0.18991	0.15284			184.001	0.05012	0.11118	0.11255	0.10311	0.15544	0.11289	0.11129			184.001	-0.00124	0.09037	0.06419	-0.01784	0.04188	0.05124
184.201	0.19837	0.17511	0.16689	0.20318	0.19634	0.18199	0.1902	0.15526			184.201	0.05194	0.11351	0.12373	0.10767	0.14788	0.11377	0.11351			184.201	0.000257	0.09254	0.05926	-0.01958	0.04094	0.04869
184.401	0.18549	0.17657	0.17342	0.2029	0.19019	0.17803	0.18794	0.15506			184.401	0.05168	0.11505	0.1157	0.10625	0.15496	0.10519	0.11044			184.401	0.00036	0.09081	0.06487	-0.02117	0.0436	0.04751
184.601	0.18068	0.16974	0.16357	0.19842	0.18232	0.18377	0.18305	0.15784			184.601	0.04712	0.10416	0.11573	0.10301	0.14944	0.10658	0.10985			184.601	0.0019	0.08633	0.0535	-0.0222	0.04549	0.04513
184.801	0.18888	0.17462	0.16714	0.20488	0.19122	0.18684	0.1899	0.15831			184.801	0.05223	0.1139	0.11813	0.11162	0.14947	0.10965	0.11569			184.801	-0.00177	0.09322	0.06271	-0.02272	0.04081	0.04769
185.001	0.19848	0.17109	0.17285	0.20102	0.19972	0.17852	0.18446	0.15611			185.001	0.05243	0.10902	0.12285	0.10589	0.15008	0.11234	0.10655			185.001	5.9e-05	0.09113	0.07043	-0.01665	0.04337	0.04344
185.201	0.18916	0.17205	0.16939	0.20162	0.19132	0.18042	0.19103	0.15179			185.201	0.04905	0.10677	0.11258	0.10446	0.15109	0.1144	0.11196			185.201	0.000183	0.08759	0.05999	-0.02135	0.04689	0.05015
185.401	0.18097	0.17067	0.16916	0.20314	0.18994	0.1904	0.18722	0.15906			185.401	0.05045	0.11222	0.11423	0.1052	0.14991	0.11219	0.11414			185.401	-0.00171	0.09195	0.05778	-0.02016	0.03749	0.04865
185.601	0.1956	0.17382	0.17054	0.20239	0.19652	0.19111	0.18643	0.15883			185.601	0.05232	0.10963	0.11692	0.10685	0.14903	0.10891	0.11172			185.601	-0.00141	0.08984	0.06733	-0.01542	0.04127	0.04329
185.801	0.1952	0.1772	0.17033	0.20712	0.19891	0.18192	0.19135	0.14971			185.801	0.05005	0.11347	0.11739	0.10235	0.15664	0.11387	0.11036			185.801	0.000682	0.09185	0.05745	-0.01769	0.04504	0.05042
186.001	0.18455	0.17786	0.17338	0.20043	0.19552	0.17979	0.18954	0.15754			186.001	0.05102	0.11536	0.11907	0.10725	0.15111	0.11251	0.11663			186.001	0.0015	0.09091	0.05818	-0.02361	0.0363	0.05225
186.201	0.18243	0.17157	0.17063	0.19695	0.18336	0.18984	0.19042	0.16695			186.201	0.05081	0.10986	0.11735	0.10846	0.15193	0.11132	0.11867			186.201	-0.00156	0.08727	0.06059	-0.02155	0.04302	0.04515
186.401	0.19342	0.17513	0.16939	0.20641	0.19338	0.18656	0.19146	0.15247			186.401	0.04893	0.11262	0.1151	0.10166	0.15523	0.10822	0.10833			186.401	-0.0021	0.09239	0.06672	-0.02031	0.05071	0.04882
186.601	0.19306	0.17945	0.17298	0.21158	0.20449	0.17943	0.19707	0.15987			186.601	0.05045	0.11228	0.11635	0.10919	0.15471	0.11387	0.11472			186.601	-0.00126	0.09636	0.05741	-0.02301	0.04039	0.04992
186.801	0.18974	0.18074	0.16789	0.20562	0.19158	0.18446	0.19205	0.16436			186.801	0.05342	0.11568	0.12634	0.10927	0.15631	0.11255	0.11952			186.801	0.000718	0.08884	0.06229	-0.01979	0.04998	0.05085
187.001	0.19083	0.16906	0.17009	0.20311	0.18544	0.18723	0.19026	0.16059			187.001	0.05101	0.10857	0.11408	0.10478	0.15705	0.11266	0.11517			187.001	-0.000757	0.09139	0.06152	-0.02054	0.04943	0.04756
187.201	0.19285	0.17205	0.17055	0.21142	0.20216	0.19163	0.19192	0.16039			187.201	0.05276	0.11326	0.11791	0.10535	0.15695	0.11109	0.11393			187.201	-0.00129	0.09453	0.05592	-0.01711	0.03861	0.05195
187.401	0.19902	0.17382	0.17416	0.20661	0.20011	0.18584	0.19057	0.16598			187.401	0.05439	0.11467	0.1294	0.10709	0.14869	0.11119	0.11469			187.401	-0.000962	0.0887	0.07059	-0.01504	0.04192	0.05068
187.601	0.19575	0.17648	0.17681	0.20375	0.18907	0.18496	0.19108	0.15744			187.601	0.05174	0.11588	0.12356	0.10582	0.15657	0.11492	0.10973			187.601	0.00124	0.093	0.06292	-0.01722	0.05052	0.04973
187.801	0.19279	0.17316	0.17161	0.2072	0.19276	0.19221	0.19415	0.16262			187.801	0.05416	0.11082	0.11888	0.10699	0.15563	0.11375	0.11637			187.801	0.000527	0.09341	0.05757	-0.01956	0.04213	0.04938
188.001	0.20158	0.17658	0.17493	0.20642	0.19973	0.19514	0.18979	0.16344			188.001	0.05318	0.11139	0.12159	0.10598	0.15841	0.111	0.11729			188.001	0.00026	0.08955	0.06452	-0.01835	0.03711	0.04597
188.201	0.20846	0.17478	0.18039	0.20696	0.19747	0.18232	0.18764	0.15941			188.201	0.0521	0.11477	0.1202	0.10602	0.15845	0.11207	0.11192			188.201	0.000704	0.09139	0.06764	-0.01796	0.0489	0.04777
188.401	0.19736	0.177	0.17427	0.20827	0.19638	0.18664	0.19118	0.16279			188.401	0.05104	0.11482	0.12151	0.10903	0.15613	0.1123	0.11612			188.401	0.000418	0.09289	0.05418	-0.02079	0.04284	0.05092
188.601	0.1908	0.17198	0.17255	0.21071	0.19455	0.19787	0.1951	0.16713			188.601	0.05674	0.11732	0.12279	0.10842	0.15335	0.11028	0.12189			188.601	-8.8e-05	0.09007	0.066	-0.01849	0.04074	0.04982
188.801	0.20508	0.1783	0.17406	0.20422	0.20048	0.19384	0.19186	0.16153			188.801	0.05303	0.10993	0.12077	0.10445	0.15605	0.11562	0.11347			188.801	-0.00182	0.09181	0.06613	-0.0215	0.04883	0.04863
189.001	0.20589	0.17911	0.17932	0.21024	0.2074	0.18872	0.19313	0.16192			189.001	0.05455	0.11305	0.1215	0.1051	0.15585	0.11582	0.11566			189.001	0.000187	0.09434	0.06349	-0.01598	0.04275	0.05693
189.201	0.1982	0.18054	0.17744	0.21435	0.19519	0.19137	0.20051	0.17279			189.201	0.05414	0.11665	0.12655	0.11064	0.15488	0.11584	0.12111			189.201	0.000303	0.09606	0.06536	-0.0156	0.03901	0.05217
189.401	0.19197	0.17728	0.17076	0.20876	0.18997	0.19492	0.19203	0.16515			189.401	0.05269	0.11496	0.12554	0.1078	0.15977	0.11668	0.11733			189.401	-0.000314	0.08558	0.06457	-0.01567	0.04884	0.04825
189.601	0.20157	0.17813	0.17404	0.2062	0.20914	0.1921	0.19631	0.16288			189.601	0.0528	0.10962	0.11566	0.10876	0.15853	0.11759	0.11672			189.601	-0.000973	0.09117	0.05892	-0.01712	0.04693	0.05306
189.801	0.2026	0.18472	0.17141	0.21523	0.20352	0.18855	0.1983	0.16682			189.801	0.05471	0.11621	0.12104	0.11114	0.1553	0.1174	0.11902			189.801	-3.8e-05	0.09442	0.06596	-0.01251	0.04198	0.05802
190.001	0.20038	0.18258	0.17808	0.2099	0.19188	0.18938	0.19191	0.16928			190.001	0.05396	0.11793	0.12963	0.1093	0.1564	0.11638	0.11938			190.001	0.000211	0.09324	0.06694	-0.01391	0.05282	0.04974
190.201	0.2006	0.17796	0.17613	0.20841	0.19916	0.19591	0.19607	0.16278			190.201	0.05562	0.11502	0.12398	0.10815	0.15286	0.11664	0.11498			190.201	-2.4e-05	0.09321	0.06178	-0.02045	0.04847	0.05262
190.401	0.20306	0.18175	0.17348	0.21428	0.21309	0.19897	0.19921	0.1661			190.401	0.05357	0.11566	0.12316	0.11018	0.1584	0.11369	0.12233			190.401	-0.00198	0.09383	0.05699	-0.02168	0.04557	0.05136
190.601	0.20513	0.18264	0.18035	0.21171	0.20079	0.18639	0.19945	0.17123			190.601	0.05491	0.1152	0.12241	0.10711	0.15978	0.1154	0.11381			190.601	-0.00108	0.09766	0.07142	-0.01387	0.05076	0.05014
190.801	0.20122	0.18223	0.17661	0.21153	0.1965	0.19944	0.19341	0.16133			190.801	0.05132	0.11453	0.12387	0.10281	0.15597	0.11815	0.11557			190.801	0.00308	0.09588	0.06426	-0.02029	0.05099	0.05393
191.001	0.1955	0.17887	0.17904	0.21381	0.19733	0.20615	0.19388	0.16448			191.001	0.05388	0.11699	0.11909	0.11209	0.15533	0.11582	0.12352			191.001	-0.00173	0.09592	0.05775	-0.01843	0.03906	0.05219
191.201	0.20408	0.18424	0.1824	0.21097	0.20856	0.1972	0.20054	0.16819			191.201	0.05341	0.11805	0.12496	0.10909	0.15574	0.11541	0.11914			191.201	-0.000256	0.09371	0.07144	-0.01588	0.0431	0.04893
191.401	0.20939	0.18381	0.17491	0.21578	0.21306	0.18762	0.20281	0.16473			191.401	0.05241	0.11216	0.12331	0.10786	0.16174	0.12301	0.11277			191.401	-0.000733	0.09484	0.07006	-0.01669	0.04388	0.05312
191.601	0.19527	0.18506	0.1797	0.21491	0.19753	0.19356	0.1958	0.17156			191.601	0.0559	0.11831	0.12843	0.11013	0.15536	0.11724	0.11887			191.601	0.00159	0.09864	0.06002	-0.01675	0.04863	0.05347
191.801	0.1888	0.1816	0.18127	0.21033	0.20076	0.20062	0.19879	0.17477			191.801	0.0536	0.11736	0.13092	0.11028	0.15608	0.1162	0.12267			191.801	0.000714	0.09564	0.0685	-0.01739	0.04851	0.04866
192.001	0.2115	0.18038	0.18003	0.21125	0.21007	0.19371	0.19865	0.16844			192.001	0.05381	0.1175	0.12189	0.10584	0.15876	0.12021	0.11825			192.001	-0.00153	0.09286	0.06875	-0.01641	0.04698	0.05299
192.201	0.20473	0.18636	0.17856	0.21404	0.20865	0.19127	0.20196	0.17122			192.201	0.05541	0.11626	0.1238	0.11365	0.16015	0.11809	0.12145			192.201	-0.0016	0.09965	0.06696	-0.01593	0.05077	0.05093
192.401	0.19478	0.18216	0.18279	0.20774	0.19649	0.19794	0.19997	0.17179			192.401	0.05445	0.12132	0.13051	0.11389	0.16157	0.11835	0.12601			192.401	-0.000113	0.0975	0.07229	-0.01289	0.04551	0.0541
192.601	0.19975	0.17778	0.18277	0.21114	0.20289	0.19846	0.20022	0.16745			192.601	0.05575	0.11871	0.1267	0.11037	0.15987	0.11768	0.12117			192.601	-0.00118	0.08858	0.06732	-0.01427	0.0535	0.05145
192.801	0.21011	0.18459	0.18204	0.21977	0.21218	0.19792	0.20342	0.16774			192.801	0.05424	0.11826	0.12254	0.109	0.15924	0.12188	0.12301			192.801	7.8e-05	0.09447	0.06392	-0.01714	0.03864	0.05083
193.001	0.20705	0.18497	0.18649	0.21514	0.21115	0.19342	0.20436	0.17378			193.001	0.05472	0.11553	0.12859	0.11042	0.16047	0.11958	0.12017			193.001	0.000436	0.09858	0.07536	-0.01365	0.04258	0.05277
193.201	0.20543	0.18444	0.18373	0.21281	0.19567	0.19511	0.20133	0.17093			193.201	0.05489	0.11727	0.1308	0.10913	0.16099	0.12131	0.12173			193.201	0.00171	0.09632	0.06736	-0.01398	0.05185	0.05467
193.401	0.20592	0.18212	0.17997	0.21663	0.20734	0.20251	0.20086	0.16982			193.401	0.05577	0.11541	0.1275	0.11402	0.16197	0.11854	0.12734			193.401	0.000209	0.09674	0.05819	-0.01807	0.04776	0.0542
193.601	0.2105	0.18557	0.18237	0.21865	0.21257	0.20042	0.20493	0.17957			193.601	0.05818	0.1182	0.12999	0.11321	0.15749	0.11959	0.12778			193.601	-0.00117	0.09035	0.06425	-0.01215	0.03841	0.04964
193.801	0.21473	0.18578	0.1835	0.22024	0.20757	0.1931	0.20404	0.16787			193.801	0.05435	0.11915	0.12726	0.10708	0.16304	0.12043	0.11829			193.801	-0.00177	0.09098	0.08098	-0.01187	0.05117	0.05393
194.001	0.20278	0.18515	0.17956	0.21538	0.20583	0.19943	0.20419	0.1736			194.001	0.05594	0.11656	0.12204	0.10942	0.16195	0.12104	0.11933			194.001	0.00172	0.09414	0.0638	-0.01439	0.0485	0.06092
194.201	0.20529	0.18828	0.18624	0.22	0.20416	0.21052	0.20322	0.17554			194.201	0.05799	0.12072	0.1309	0.11576	0.15911	0.12389	0.12759			194.201	0.0016	0.09543	0.06108	-0.01673	0.04431	0.04675
194.401	0.21519	0.18694	0.18245	0.21625	0.21098	0.19968	0.20813	0.17428			194.401	0.05534	0.11986	0.12048	0.10915	0.1626	0.11983	0.12553			194.401	-0.00135	0.0916	0.07332	-0.01729	0.0494	0.04935
194.601	0.2128	0.18838	0.18476	0.22145	0.21066	0.19317	0.20423	0.16924			194.601	0.05646	0.11787	0.12391	0.11029	0.16399	0.12178	0.12387			194.601	-7.5e-05	0.09393	0.0644	-0.01663	0.04953	0.05984
194.801	0.2019	0.18853	0.18492	0.22649	0.20249	0.19696	0.20576	0.17455			194.801	0.05646	0.11798	0.1253	0.11353	0.16318	0.12077	0.12454			194.801	0.000502	0.09452	0.06411	-0.01549	0.04545	0.05703
195.001	0.20749	0.18666	0.18291	0.21305	0.20327	0.20444	0.20403	0.17224			195.001	0.05595	0.12295	0.13573	0.11387	0.15726	0.12249	0.12426			195.001	-0.000262	0.09149	0.06953	-0.0131	0.05265	0.04919
195.201	0.21248	0.19252	0.18578	0.22189	0.21675	0.19916	0.2039	0.17428			195.201	0.05653	0.11811	0.12505	0.11019	0.16255	0.12208	0.12112			195.201	-0.000141	0.09319	0.06563	-0.01195	0.04826	0.05639
195.401	0.20888	0.18933	0.18551	0.22465	0.21263	0.19942	0.20892	0.17956			195.401	0.05425	0.11604	0.12128	0.11595	0.15746	0.12299	0.1211			195.401	0.000114	0.09997	0.0675	-0.00957	0.04469	0.05475
195.601	0.20485	0.18412	0.18795	0.21878	0.20098	0.19937	0.20694	0.1777			195.601	0.05689	0.12186	0.13093	0.11254	0.15952	0.12064	0.11941			195.601	-0.000955	0.09588	0.07027	-0.01514	0.0545	0.0583
195.801	0.20321	0.18559	0.18391	0.21741	0.20276	0.20153	0.20528	0.17051			195.801	0.05622	0.11927	0.12841	0.10753	0.15975	0.1204	0.1228			195.801	-0.000143	0.09345	0.062	-0.01784	0.05019	0.0558
196.001	0.21046	0.19615	0.18419	0.22362	0.22108	0.20886	0.20912	0.17656			196.001	0.05804	0.11542	0.12644	0.11804	0.15733	0.12426	0.12837			196.001	-0.000533	0.09774	0.06163	-0.01487	0.04186	0.05111
196.201	0.20998	0.193	0.18832	0.22266	0.20576	0.20063	0.20203	0.17564			196.201	0.05597	0.1208	0.12764	0.1088	0.1623	0.11942	0.12126			196.201	-0.000447	0.09678	0.07558	-0.01293	0.0532	0.05395
196.401	0.1995	0.18767	0.18851	0.21924	0.20728	0.20479	0.20337	0.17495			196.401	0.05644	0.12269	0.12759	0.11389	0.16262	0.12084	0.12172			196.401	0.000188	0.09451	0.06685	-0.01363	0.04901	0.05911
196.601	0.20694	0.18487	0.18291	0.22609	0.21803	0.20994	0.20663	0.1739			196.601	0.0547	0.1231	0.1315	0.11568	0.16193	0.12564	0.13054			196.601	0.00107	0.09349	0.06434	-0.01342	0.04611	0.05497
196.801	0.21395	0.1868	0.18604	0.2221	0.2147	0.20695	0.20962	0.18238			196.801	0.05732	0.12032	0.13314	0.1212	0.16191	0.12536	0.12852			196.801	-0.0026	0.09464	0.0785	-0.01058	0.04536	0.05129
197.001	0.21169	0.1953	0.19164	0.23246	0.21589	0.20085	0.20348	0.17415			197.001	0.05645	0.1222	0.12477	0.1158	0.16207	0.12437	0.12186			197.001	8e-05	0.09684	0.0704	-0.00789	0.05064	0.05576
197.201	0.20223	0.19049	0.18851	0.22605	0.20728	0.20318	0.21091	0.17972			197.201	0.05808	0.12123	0.13014	0.11862	0.16505	0.12224	0.12621			197.201	-0.000174	0.09834	0.06365	-0.01535	0.04791	0.05766
197.401	0.20616	0.18627	0.18857	0.2257	0.21232	0.21104	0.21044	0.1827			197.401	0.05843	0.12371	0.13723	0.11541	0.16397	0.12348	0.12451			197.401	-0.000192	0.09478	0.07408	-0.0153	0.04451	0.05224
197.601	0.21992	0.19315	0.19027	0.22533	0.22169	0.19888	0.21146	0.1752			197.601	0.06019	0.1225	0.13624	0.11238	0.16353	0.12436	0.12554			197.601	-0.000796	0.09334	0.06916	-0.00834	0.05288	0.05469
197.801	0.21008	0.19367	0.19022	0.22554	0.21233	0.20284	0.21151	0.17708			197.801	0.05608	0.12206	0.1238	0.11741	0.1632	0.12426	0.12829			197.801	-0.00123	0.09882	0.07051	-0.0122	0.04343	0.06027
198.001	0.20044	0.19329	0.18627	0.22361	0.20436	0.2056	0.20934	0.18435			198.001	0.05948	0.12325	0.12495	0.11836	0.16194	0.11955	0.12634			198.001	0.000719	0.09683	0.06855	-0.01221	0.04841	0.05794
198.201	0.21325	0.19228	0.18527	0.22174	0.21665	0.2079	0.21233	0.17725			198.201	0.05816	0.12118	0.13396	0.11365	0.16488	0.12515	0.12749			198.201	0.000721	0.09581	0.06984	-0.01244	0.05287	0.05255
198.401	0.22168	0.1935	0.19194	0.22754	0.22484	0.20224	0.21177	0.17909			198.401	0.0543	0.12762	0.12805	0.11421	0.16085	0.1252	0.12502			198.401	0.00107	0.09397	0.06977	-0.01274	0.04788	0.05708
198.601	0.21203	0.19752	0.19458	0.22496	0.21644	0.20234	0.20776	0.18746			198.601	0.06013	0.12346	0.12715	0.12077	0.16201	0.12065	0.13056			198.601	0.00126	0.10335	0.07217	-0.00837	0.04329	0.05642
198.801	0.20652	0.18913	0.19441	0.22178	0.20641	0.2071	0.20115	0.1845			198.801	0.05401	0.12579	0.12925	0.11199	0.1636	0.12343	0.12089			198.801	0.00094	0.09739	0.06674	-0.00632	0.05303	0.05886
199.001	0.21258	0.19518	0.1871	0.2266	0.21911	0.20817	0.21195	0.17735			199.001	0.05769	0.12068	0.13219	0.11752	0.16294	0.12558	0.12317			199.001	0.00182	0.0992	0.06086	-0.01198	0.05067	0.05563
199.201	0.21809	0.19858	0.1927	0.22564	0.21955	0.20528	0.214	0.18146			199.201	0.05764	0.1243	0.13627	0.12263	0.16424	0.11915	0.12826			199.201	0.000422	0.09774	0.07093	-0.00967	0.04266	0.05441
199.401	0.21586	0.19213	0.19807	0.22805	0.21002	0.20315	0.21144	0.17766			199.401	0.05822	0.12586	0.13391	0.12138	0.16559	0.1252	0.12693			199.401	-0.00109	0.09378	0.07642	-0.00855	0.05334	0.05985
199.601	0.20917	0.192	0.19059	0.22496	0.20887	0.20463	0.21432	0.18246			199.601	0.05609	0.12324	0.12729	0.11201	0.1663	0.12808	0.12132			199.601	0.00163	0.10016	0.06647	-0.0159	0.05256	0.06279
199.801	0.20795	0.19745	0.19174	0.22839	0.21652	0.21195	0.21389	0.18606			199.801	0.05441	0.1255	0.13714	0.11932	0.16933	0.12739	0.12671			199.801	-0.000877	0.09742	0.06582	-0.00925	0.04073	0.05258
200.001	0.22165	0.20165	0.19291	0.22703	0.21512	0.20483	0.21119	0.18149			200.001	0.05791	0.13043	0.13475	0.11953	0.16282	0.12962	0.12546			200.001	-0.000295	0.09335	0.07742	-0.00659	0.05074	0.05469
200.201	0.21854	0.20224	0.19387	0.22684	0.2172	0.20298	0.21612	0.18297			200.201	0.05343	0.12375	0.12856	0.1119	0.16642	0.12348	0.12832			200.201	-0.000985	0.09859	0.06986	-0.00828	0.04878	0.06115
200.401	0.20717	0.20031	0.19044	0.23289	0.21408	0.21286	0.2167	0.19095			200.401	0.05932	0.12236	0.13081	0.12164	0.16262	0.12407	0.12864			200.401	-0.000337	0.10316	0.0685	-0.00763	0.04888	0.06345
200.601	0.2182	0.2013	0.19405	0.22867	0.22013	0.20817	0.21179	0.18161			200.601	0.05907	0.12215	0.13527	0.11813	0.16488	0.12192	0.12595			200.601	3.2e-05	0.10085	0.07361	-0.0092	0.05374	0.05353
200.801	0.22039	0.2	0.19678	0.2309	0.22191	0.2067	0.21409	0.17833			200.801	0.05631	0.12583	0.13331	0.119	0.16485	0.12634	0.12169			200.801	0.000128	0.10144	0.06845	-0.00416	0.048	0.06088
201.001	0.20862	0.20007	0.19534	0.22921	0.21202	0.20927	0.21738	0.18967			201.001	0.05628	0.12361	0.12998	0.12506	0.16184	0.1225	0.13107			201.001	0.000226	0.10299	0.07491	-0.01001	0.04822	0.06188
201.201	0.2101	0.19364	0.19107	0.23133	0.21127	0.21248	0.21341	0.18854			201.201	0.05776	0.12648	0.13049	0.12033	0.16869	0.12316	0.12549			201.201	-0.00125	0.09685	0.07183	-0.01178	0.05421	0.05529
201.401	0.2207	0.19502	0.19617	0.22979	0.22688	0.20896	0.21876	0.18294			201.401	0.05561	0.12491	0.13308	0.11765	0.16939	0.13078	0.12168			201.401	0.00014	0.09588	0.06759	-0.0074	0.05449	0.0609
201.601	0.22211	0.20217	0.19485	0.23687	0.22264	0.20884	0.22118	0.18762			201.601	0.0595	0.12557	0.13402	0.12172	0.16693	0.12584	0.13002			201.601	0.000228	0.10258	0.06523	-0.00778	0.04609	0.05545
201.801	0.21392	0.20106	0.20239	0.22557	0.21118	0.20856	0.21639	0.18753			201.801	0.0578	0.12912	0.13223	0.12232	0.16537	0.12314	0.13064			201.801	-0.000341	0.09809	0.0761	-0.00695	0.05263	0.05977
202.001	0.20889	0.19887	0.19819	0.23336	0.21546	0.213	0.21286	0.18132			202.001	0.05907	0.12619	0.13157	0.11565	0.16975	0.12821	0.12141			202.001	-0.000108	0.09575	0.06923	-0.00806	0.05827	0.0609
202.201	0.22006	0.20296	0.19736	0.23405	0.22765	0.21869	0.22138	0.18509			202.201	0.05844	0.1277	0.13248	0.11683	0.1716	0.12645	0.12683			202.201	-0.000884	0.10215	0.06511	-0.00869	0.04451	0.05715
202.401	0.22599	0.20221	0.19816	0.23394	0.22146	0.20814	0.21768	0.18882			202.401	0.05627	0.12765	0.14019	0.12418	0.16825	0.12503	0.13233			202.401	-0.00111	0.10261	0.07887	-0.00311	0.04965	0.05621
202.601	0.21417	0.20315	0.1969	0.23075	0.21963	0.20673	0.21873	0.19038			202.601	0.05918	0.12481	0.13475	0.11964	0.16981	0.12258	0.13052			202.601	0.00199	0.10031	0.07027	-0.00861	0.05467	0.05996
202.801	0.21106	0.20048	0.19555	0.23501	0.22151	0.21922	0.21774	0.18721			202.801	0.05617	0.12553	0.13124	0.12181	0.17073	0.12815	0.12155			202.801	0.00178	0.10173	0.06366	-0.01055	0.05272	0.06054
203.001	0.2282	0.20082	0.19791	0.23659	0.22979	0.21325	0.22039	0.18736			203.001	0.06014	0.13013	0.13666	0.12609	0.1693	0.12726	0.12874			203.001	0.00116	0.1006	0.07348	-0.00933	0.05007	0.05701
203.201	0.22661	0.20364	0.19758	0.23217	0.22352	0.2078	0.21752	0.18432			203.201	0.05735	0.13077	0.13928	0.12008	0.16796	0.1267	0.12336			203.201	-0.00169	0.10163	0.07644	-0.00759	0.05249	0.06227
203.401	0.21798	0.20686	0.19748	0.2402	0.21766	0.21249	0.21823	0.19241			203.401	0.05748	0.1259	0.13203	0.11893	0.16403	0.12686	0.13198			203.401	-3e-05	0.10121	0.07674	-0.00932	0.04942	0.06189
203.601	0.21019	0.19844	0.19604	0.23338	0.21821	0.2203	0.21847	0.19355			203.601	0.06137	0.12855	0.13307	0.12384	0.16939	0.12955	0.1321			203.601	-0.000704	0.10481	0.07389	-0.00665	0.04679	0.05549
203.801	0.22729	0.20221	0.1932	0.23476	0.23011	0.21156	0.21636	0.18849			203.801	0.05872	0.13004	0.13568	0.12201	0.16928	0.12694	0.12662			203.801	-0.000877	0.09912	0.07264	-0.00658	0.059	0.06208
204.001	0.22224	0.20536	0.20473	0.23418	0.23184	0.20566	0.22101	0.1883			204.001	0.05743	0.12421	0.13456	0.12121	0.16802	0.13215	0.12551			204.001	0.000453	0.10356	0.0713	-0.00749	0.0558	0.0668
204.201	0.21633	0.20608	0.2055	0.23502	0.21728	0.21098	0.22072	0.19615			204.201	0.06038	0.129	0.13428	0.12564	0.16584	0.12619	0.13609			204.201	-0.00209	0.10441	0.07559	-0.00487	0.04692	0.06614
204.401	0.21763	0.20124	0.19875	0.23278	0.21994	0.21738	0.21924	0.18813			204.401	0.05903	0.12984	0.13658	0.1245	0.1727	0.12567	0.13213			204.401	0.000209	0.10194	0.07536	-0.00313	0.05928	0.05949
204.601	0.22412	0.20383	0.19998	0.23971	0.23438	0.21371	0.22268	0.18893			204.601	0.05899	0.12892	0.13423	0.12101	0.17016	0.13148	0.12533			204.601	0.000723	0.10086	0.07053	-0.01141	0.04969	0.06353
204.801	0.22427	0.2077	0.20335	0.23815	0.22879	0.2121	0.22259	0.19307			204.801	0.06087	0.12863	0.13909	0.12767	0.16946	0.1252	0.13526			204.801	-0.00112	0.10476	0.07617	-0.00665	0.04976	0.05941
205.001	0.22313	0.20273	0.20129	0.23071	0.21399	0.21616	0.21766	0.19129			205.001	0.06064	0.13021	0.13574	0.12662	0.16499	0.12823	0.13336			205.001	-0.00022	0.10154	0.08298	-0.0079	0.05597	0.06406
205.201	0.22272	0.20507	0.19888	0.237	0.2284	0.21761	0.22565	0.19053			205.201	0.0573	0.12703	0.13223	0.12253	0.17226	0.12964	0.12914			205.201	0.000602	0.10477	0.06476	-0.00376	0.05418	0.06588
205.401	0.22763	0.20901	0.20084	0.24188	0.22748	0.22142	0.22376	0.19808			205.401	0.05981	0.13053	0.13718	0.12569	0.17151	0.12572	0.13136			205.401	-0.00325	0.09752	0.06755	-0.00821	0.05201	0.0568
205.601	0.23549	0.20683	0.19962	0.23877	0.22499	0.21128	0.22367	0.19055			205.601	0.06198	0.13167	0.14266	0.12697	0.16887	0.12884	0.13047			205.601	-0.00313	0.1034	0.08167	-0.00504	0.05469	0.06285
205.801	0.21828	0.20583	0.19796	0.23772	0.22289	0.22058	0.2216	0.19245			205.801	0.05816	0.12965	0.13378	0.12762	0.1724	0.13039	0.13095			205.801	-0.000509	0.10549	0.06904	-0.00574	0.05855	0.06511
206.001	0.21899	0.20683	0.20476	0.23906	0.22055	0.22813	0.22511	0.19483			206.001	0.05918	0.13029	0.13225	0.1275	0.16623	0.13021	0.13377			206.001	0.000349	0.10491	0.06864	-0.01466	0.05119	0.0599
206.201	0.233	0.20788	0.20739	0.23928	0.22991	0.21911	0.22375	0.19234			206.201	0.06035	0.13216	0.14136	0.12608	0.17065	0.13003	0.13009			206.201	-0.0022	0.10012	0.07983	-0.00945	0.05511	0.05841
206.401	0.23081	0.20812	0.20351	0.24356	0.23379	0.21663	0.22525	0.19371			206.401	0.05832	0.13416	0.1375	0.12277	0.17424	0.13071	0.12986			206.401	0.000533	0.1046	0.07185	-0.00557	0.05309	0.0621
206.601	0.2158	0.20368	0.20538	0.2419	0.21669	0.22075	0.22683	0.20277			206.601	0.05782	0.12782	0.13853	0.13116	0.17309	0.13209	0.13557			206.601	5.3e-05	0.1052	0.07094	-0.00968	0.05479	0.06356
206.801	0.22408	0.2014	0.20737	0.23789	0.22495	0.22457	0.22481	0.19577			206.801	0.05729	0.1347	0.14292	0.12737	0.16999	0.12997	0.13363			206.801	5.7e-05	0.10534	0.06766	-0.00812	0.05964	0.06468
207.001	0.23394	0.20471	0.20315	0.23894	0.23761	0.21598	0.22605	0.19128			207.001	0.05917	0.13177	0.13992	0.12553	0.17393	0.13237	0.12879			207.001	-0.000375	0.10187	0.07366	-0.00829	0.0602	0.0601
207.201	0.22608	0.21401	0.20801	0.24483	0.23267	0.21752	0.2274	0.19696			207.201	0.05969	0.13336	0.13983	0.12875	0.17199	0.12927	0.13678			207.201	-0.000894	0.10673	0.06723	-0.00803	0.05084	0.06232
207.401	0.21804	0.20492	0.20675	0.23584	0.2201	0.22072	0.2219	0.2017			207.401	0.05903	0.13218	0.14469	0.13219	0.17267	0.12972	0.13705			207.401	-0.000208	0.10606	0.08322	-0.00375	0.05407	0.06241
207.601	0.2232	0.20916	0.20269	0.23617	0.22677	0.22351	0.22374	0.19327			207.601	0.05947	0.13038	0.13278	0.12401	0.17546	0.13426	0.13548			207.601	0.00065	0.10362	0.06982	-0.00666	0.06154	0.06117
207.801	0.23045	0.21303	0.2086	0.2473	0.24101	0.22649	0.22789	0.19976			207.801	0.06265	0.12823	0.13857	0.12684	0.17245	0.13525	0.13355			207.801	-0.00139	0.10845	0.07373	-0.00853	0.04913	0.06238
208.001	0.22969	0.21114	0.20887	0.24391	0.22749	0.21627	0.22601	0.19565			208.001	0.06122	0.13194	0.14389	0.12718	0.16951	0.13006	0.13562			208.001	-0.000865	0.10529	0.08032	-0.00359	0.05745	0.06487
208.201	0.22309	0.2157	0.20755	0.23675	0.21779	0.2233	0.22417	0.19763			208.201	0.06005	0.13129	0.1426	0.12848	0.175	0.12928	0.13205			208.201	0.000798	0.10071	0.07695	-0.00192	0.05905	0.0623
208.401	0.22435	0.20836	0.20478	0.24432	0.23614	0.23523	0.23136	0.19947			208.401	0.05939	0.13559	0.13366	0.12782	0.16976	0.13286	0.13865			208.401	0.00101	0.11059	0.07084	-0.00617	0.05342	0.06688
208.601	0.23116	0.21451	0.21013	0.24457	0.23711	0.22374	0.22818	0.19509			208.601	0.0611	0.13428	0.14022	0.12928	0.17353	0.12779	0.1353			208.601	-0.00152	0.10121	0.07324	-0.00796	0.05344	0.0578
208.801	0.23349	0.21688	0.21143	0.24158	0.23175	0.2113	0.22609	0.20011			208.801	0.06057	0.13347	0.14291	0.12803	0.17503	0.13307	0.13331			208.801	0.000153	0.09979	0.07788	-0.00253	0.06431	0.06558
209.001	0.22333	0.21411	0.21089	0.24191	0.2223	0.22535	0.22981	0.20136			209.001	0.05918	0.13662	0.13876	0.12872	0.17159	0.13201	0.13546			209.001	0.000853	0.10737	0.06854	-0.00295	0.05859	0.06696
209.201	0.22999	0.20971	0.20855	0.24257	0.22802	0.23317	0.22641	0.19811			209.201	0.06248	0.13179	0.13613	0.13036	0.17204	0.12929	0.13801			209.201	-0.000273	0.10605	0.07691	-0.00792	0.0563	0.05976
209.401	0.23945	0.214	0.21442	0.24179	0.24382	0.22001	0.22972	0.19865			209.401	0.05836	0.13256	0.14155	0.12889	0.18059	0.13509	0.13497			209.401	-0.000783	0.10259	0.07542	-0.00482	0.06249	0.05813
209.601	0.22678	0.21803	0.21058	0.24854	0.23041	0.22199	0.22751	0.19691			209.601	0.06069	0.13928	0.14371	0.12628	0.17459	0.13341	0.13106			209.601	-0.000913	0.10622	0.07127	-0.00367	0.04985	0.06787
209.801	0.22339	0.20874	0.21224	0.24625	0.22685	0.2251	0.23052	0.20099			209.801	0.06054	0.13733	0.14099	0.13063	0.16977	0.12865	0.14222			209.801	0.000764	0.10876	0.08091	-0.00542	0.05605	0.05836
210.001	0.22892	0.2167	0.21059	0.24366	0.23274	0.22731	0.22597	0.20248			210.001	0.0607	0.13583	0.1432	0.1282	0.17315	0.13399	0.13282			210.001	0.0013	0.10347	0.07915	-0.00457	0.064	0.06203
210.201	0.24134	0.21804	0.21502	0.24748	0.24795	0.22035	0.23154	0.19724			210.201	0.05991	0.13193	0.13801	0.12575	0.17809	0.13668	0.13339			210.201	-0.00067	0.10599	0.06897	-0.00647	0.05787	0.06043
210.401	0.23327	0.21354	0.2166	0.24677	0.2313	0.22031	0.2298	0.20291			210.401	0.06003	0.13783	0.14536	0.13068	0.16867	0.13774	0.13674			210.401	-1.8e-05	0.10792	0.07705	-0.00529	0.05172	0.05974
210.601	0.2302	0.21406	0.21037	0.24246	0.22555	0.22675	0.23235	0.20462			210.601	0.06136	0.13614	0.1456	0.13296	0.17442	0.13325	0.13608			210.601	0.000824	0.10294	0.08493	0.00175	0.06129	0.06673
210.801	0.23434	0.20983	0.20831	0.24218	0.23713	0.23113	0.23138	0.19866			210.801	0.06021	0.13203	0.13366	0.12505	0.175	0.13668	0.13394			210.801	-0.000344	0.10637	0.06966	-0.00471	0.05723	0.06547
211.001	0.23985	0.21745	0.21354	0.2528	0.23943	0.22664	0.23248	0.20369			211.001	0.06233	0.13687	0.14118	0.13151	0.17553	0.13194	0.13523			211.001	-0.00203	0.11096	0.07259	-0.00185	0.05476	0.05807
211.201	0.23765	0.21546	0.21303	0.24679	0.22667	0.22062	0.23039	0.20013			211.201	0.06294	0.13887	0.14731	0.12961	0.17476	0.13235	0.13709			211.201	-0.000345	0.10362	0.0893	-0.00364	0.05834	0.06374
211.401	0.2299	0.21393	0.21038	0.24659	0.22779	0.23224	0.23416	0.19968			211.401	0.05983	0.13358	0.14061	0.12708	0.17918	0.13523	0.13614			211.401	0.000787	0.10475	0.07593	-0.00108	0.06092	0.06702
211.601	0.23358	0.21091	0.21625	0.25024	0.23553	0.23729	0.23607	0.2015			211.601	0.06311	0.13198	0.13977	0.12862	0.17245	0.133	0.14239			211.601	-0.00145	0.10676	0.07457	-0.00697	0.05782	0.06576
211.801	0.24578	0.21467	0.21668	0.24846	0.2436	0.22563	0.22917	0.20394			211.801	0.06232	0.13797	0.14757	0.13004	0.17103	0.13113	0.13573			211.801	3.1e-05	0.10208	0.08582	-0.000861	0.05876	0.06224
212.001	0.23953	0.22083	0.21607	0.25015	0.23786	0.22181	0.23292	0.1976			212.001	0.05904	0.13728	0.14483	0.12768	0.17716	0.13395	0.13542			212.001	0.0004	0.10253	0.07841	-0.00655	0.06168	0.06671
212.201	0.22722	0.21826	0.21337	0.24555	0.2272	0.23635	0.24198	0.20914			212.201	0.06243	0.13423	0.1452	0.13273	0.17977	0.13754	0.14069			212.201	-0.00141	0.11061	0.0758	-0.00572	0.05574	0.06882
212.401	0.23595	0.21648	0.21596	0.25108	0.23887	0.2317	0.23209	0.20182			212.401	0.06283	0.134	0.14592	0.13181	0.17707	0.13458	0.14313			212.401	-0.000155	0.10665	0.079	-0.00422	0.0582	0.06507
212.601	0.23961	0.2217	0.21659	0.2511	0.24875	0.22574	0.23525	0.20015			212.601	0.06108	0.13877	0.14075	0.12525	0.1756	0.13841	0.13495			212.601	-0.000715	0.10767	0.07411	-0.00353	0.06183	0.06603
212.801	0.23663	0.21773	0.21503	0.25214	0.23803	0.23029	0.23513	0.20926			212.801	0.06271	0.14051	0.1455	0.13124	0.17704	0.1383	0.1364			212.801	-0.00113	0.11043	0.07515	-0.00104	0.05504	0.06596
213.001	0.22568	0.21951	0.21429	0.2446	0.22418	0.23026	0.23253	0.20892			213.001	0.06433	0.13904	0.14442	0.13454	0.17533	0.13537	0.14442			213.001	-0.000511	0.10924	0.08342	0.00161	0.06084	0.06671
213.201	0.23625	0.21718	0.21348	0.25068	0.23785	0.2341	0.23297	0.19708			213.201	0.06079	0.13539	0.14213	0.12865	0.17311	0.13604	0.13923			213.201	0.000694	0.10282	0.07622	-0.00473	0.06319	0.06468
213.401	0.24142	0.21817	0.21743	0.25333	0.24503	0.2321	0.2397	0.20182			213.401	0.06521	0.13892	0.14183	0.13275	0.17335	0.13934	0.14004			213.401	0.000424	0.10781	0.0715	-0.0081	0.05805	0.06752
213.601	0.23583	0.22493	0.21936	0.24749	0.23588	0.22827	0.23167	0.20728			213.601	0.06353	0.13979	0.14802	0.13413	0.18325	0.13643	0.1395			213.601	-0.000345	0.10528	0.08068	0.00189	0.05627	0.0609
213.801	0.23006	0.21622	0.21344	0.2498	0.23162	0.22868	0.23579	0.20359			213.801	0.06168	0.13796	0.14995	0.13638	0.17753	0.13735	0.13708			213.801	-0.00069	0.10745	0.08442	-0.00104	0.06443	0.06761
214.001	0.23602	0.22086	0.21104	0.25651	0.24956	0.24041	0.23492	0.20422			214.001	0.06433	0.13635	0.13934	0.12979	0.17533	0.13426	0.13792			214.001	-0.00032	0.11112	0.07625	-0.00452	0.05785	0.06971
214.201	0.24441	0.22203	0.21777	0.25655	0.24061	0.22944	0.23683	0.20862			214.201	0.06503	0.13878	0.14541	0.13612	0.17954	0.13493	0.14013			214.201	-0.00211	0.10748	0.08179	0.00185	0.0545	0.06392
214.401	0.2413	0.2206	0.22203	0.25078	0.23714	0.22627	0.2332	0.20956			214.401	0.06136	0.13718	0.14535	0.1303	0.17735	0.1402	0.13468			214.401	-0.00143	0.10344	0.08431	-0.000206	0.06378	0.06544
214.601	0.22984	0.22143	0.2133	0.25215	0.2399	0.23848	0.23417	0.20532			214.601	0.06472	0.13612	0.1471	0.13021	0.17768	0.14097	0.13986			214.601	0.000702	0.10946	0.07597	-0.00227	0.0574	0.07048
214.801	0.23891	0.22054	0.21913	0.24969	0.24757	0.23938	0.24068	0.20768			214.801	0.06436	0.1378	0.14207	0.13359	0.17577	0.13613	0.14548			214.801	-0.00138	0.10592	0.08098	0.000802	0.05909	0.06428
215.001	0.25129	0.22077	0.22298	0.2528	0.24938	0.22981	0.22972	0.2051			215.001	0.06693	0.13828	0.14601	0.13129	0.17565	0.13845	0.13828			215.001	-0.0015	0.10592	0.08095	0.00151	0.06329	0.06219
215.201	0.24093	0.2217	0.21875	0.25108	0.24747	0.22803	0.2345	0.2052			215.201	0.06068	0.13976	0.14633	0.12852	0.18048	0.1419	0.13966			215.201	-0.000675	0.11096	0.07287	-0.000688	0.05429	0.06598
215.401	0.23559	0.21865	0.21746	0.25173	0.23938	0.24256	0.23845	0.20897			215.401	0.0648	0.13818	0.14756	0.13386	0.17369	0.13412	0.14188			215.401	-0.000777	0.11126	0.08267	0.000683	0.05724	0.06568
215.601	0.24457	0.21793	0.21955	0.24984	0.2496	0.23422	0.23602	0.2101			215.601	0.06362	0.13776	0.14707	0.13089	0.17703	0.13298	0.14204			215.601	0.0013	0.10887	0.07744	0.000314	0.06507	0.06675
215.801	0.24585	0.2235	0.22061	0.25729	0.25531	0.23025	0.24046	0.20805			215.801	0.06407	0.14102	0.13929	0.12828	0.18353	0.14358	0.1398			215.801	-0.000507	0.1097	0.07433	-0.00266	0.06325	0.06843
216.001	0.23909	0.22328	0.22609	0.25896	0.23711	0.23341	0.2383	0.20888			216.001	0.06178	0.13899	0.15037	0.13458	0.17909	0.14114	0.14526			216.001	-0.00122	0.10974	0.07962	0.00399	0.05599	0.06757
216.201	0.23856	0.2163	0.22001	0.25414	0.23488	0.23843	0.23847	0.20698			216.201	0.06591	0.14414	0.15772	0.13483	0.18023	0.13897	0.1397			216.201	0.000111	0.10883	0.08976	0.00453	0.06169	0.06754
216.401	0.24439	0.22315	0.21928	0.2556	0.25049	0.2371	0.23679	0.20496			216.401	0.06243	0.14543	0.14622	0.13341	0.1826	0.1364	0.14162			216.401	0.00103	0.10966	0.07371	-0.00362	0.05809	0.07163
216.601	0.24748	0.22618	0.21935	0.26159	0.25225	0.23486	0.23949	0.21162			216.601	0.06509	0.13405	0.1447	0.1345	0.18183	0.14067	0.13863			216.601	-0.00063	0.1084	0.07687	-0.000818	0.05547	0.06364
216.801	0.24043	0.22394	0.22308	0.25475	0.23264	0.22959	0.23938	0.21495			216.801	0.06431	0.14199	0.15152	0.1317	0.18099	0.14091	0.14201			216.801	-0.00253	0.10702	0.09012	0.00441	0.05531	0.06733
217.001	0.23898	0.22086	0.21796	0.2544	0.24143	0.23996	0.24096	0.21267			217.001	0.06313	0.13668	0.14901	0.13084	0.18204	0.13852	0.14251			217.001	0.000623	0.10859	0.08133	0.00447	0.06037	0.07061
217.201	0.24836	0.22293	0.21779	0.25676	0.25182	0.24143	0.23928	0.21231			217.201	0.06176	0.13767	0.14735	0.13593	0.18238	0.14421	0.14543			217.201	0.000462	0.10858	0.07732	0.00125	0.05711	0.06738
217.401	0.24552	0.22656	0.21993	0.26124	0.24888	0.23251	0.23586	0.21013			217.401	0.06395	0.13619	0.15153	0.13513	0.18325	0.13964	0.14359			217.401	-0.00119	0.10785	0.08141	0.00344	0.05971	0.06889
217.601	0.24324	0.22121	0.2225	0.26064	0.24528	0.23428	0.23967	0.20767			217.601	0.06223	0.1391	0.1472	0.12777	0.17971	0.14009	0.1418			217.601	-0.000642	0.10729	0.08204	0.0036	0.06203	0.07093
217.801	0.23865	0.22069	0.22469	0.2621	0.24319	0.24543	0.24436	0.22234			217.801	0.0655	0.1391	0.15009	0.13285	0.17761	0.14216	0.14498			217.801	0.000232	0.11425	0.07895	-0.00269	0.05601	0.07142
218.001	0.24741	0.2264	0.22097	0.25796	0.25437	0.23975	0.2401	0.21372			218.001	0.06696	0.1402	0.15129	0.13387	0.18201	0.14087	0.14668			218.001	0.00113	0.11415	0.08518	-0.000746	0.06058	0.07001
218.201	0.24936	0.22661	0.22288	0.26238	0.25288	0.23075	0.24425	0.20901			218.201	0.06461	0.14288	0.14884	0.1321	0.18278	0.14246	0.14415			218.201	-8.9e-05	0.1067	0.07695	-0.000487	0.0616	0.06493
218.401	0.23931	0.22831	0.22246	0.26089	0.24522	0.23835	0.24691	0.21581			218.401	0.06387	0.13952	0.1504	0.13603	0.18171	0.14189	0.13495			218.401	0.00035	0.11267	0.08183	0.00378	0.05684	0.06711
218.601	0.23565	0.22246	0.22241	0.25505	0.23952	0.24042	0.24095	0.21589			218.601	0.0638	0.14458	0.15377	0.13754	0.17831	0.14154	0.15158			218.601	-0.000334	0.11055	0.08978	0.00793	0.05991	0.06854
218.801	0.24908	0.22603	0.22224	0.26018	0.25697	0.23899	0.24473	0.21042			218.801	0.06364	0.14303	0.15494	0.13175	0.18054	0.14495	0.14133			218.801	0.00117	0.11281	0.08388	0.00302	0.06386	0.07235
219.001	0.24844	0.23086	0.22306	0.26482	0.25105	0.23435	0.24578	0.21223			219.001	0.0638	0.14192	0.14451	0.13894	0.18323	0.14235	0.14186			219.001	-0.00128	0.10864	0.07615	-0.00301	0.05879	0.0753
219.201	0.23775	0.22574	0.23118	0.25977	0.24084	0.23947	0.24309	0.22093			219.201	0.06698	0.1432	0.14809	0.13701	0.18268	0.14534	0.14516			219.201	-0.00141	0.10921	0.08919	0.00697	0.05617	0.07059
219.401	0.23961	0.22312	0.22242	0.26194	0.24397	0.24163	0.24329	0.21693			219.401	0.06457	0.14253	0.15452	0.13682	0.18295	0.13851	0.14356			219.401	0.000372	0.10889	0.08856	0.00408	0.06284	0.07093
219.601	0.24595	0.23199	0.22496	0.26754	0.25414	0.24287	0.24115	0.2119			219.601	0.06435	0.1435	0.14756	0.13251	0.17762	0.14219	0.14377			219.601	-0.000548	0.11164	0.06954	-0.00382	0.06505	0.07368
219.801	0.2463	0.22767	0.23022	0.26176	0.24662	0.23804	0.24126	0.22101			219.801	0.06528	0.14058	0.15002	0.13509	0.17527	0.1442	0.1478			219.801	-0.00199	0.11056	0.08599	0.00956	0.05886	0.06541
220.001	0.25017	0.22895	0.23298	0.2608	0.24223	0.23358	0.24499	0.21521			220.001	0.06346	0.148	0.15631	0.13376	0.17882	0.14588	0.13931			220.001	0.00112	0.11168	0.09201	0.00848	0.07023	0.06502
220.201	0.24114	0.22729	0.22413	0.2626	0.24993	0.2432	0.24447	0.21802			220.201	0.06404	0.14415	0.15478	0.1359	0.18314	0.1449	0.14444			220.201	0.000678	0.11303	0.07887	-0.00228	0.06162	0.07339
220.401	0.25043	0.23136	0.22603	0.26589	0.2551	0.24915	0.2468	0.21789			220.401	0.06674	0.14098	0.15468	0.14271	0.1806	0.14222	0.14647			220.401	-0.00146	0.11212	0.08404	-0.00166	0.05914	0.06657
220.601	0.25537	0.23056	0.23056	0.26388	0.25018	0.23345	0.24553	0.21419			220.601	0.06533	0.13994	0.15239	0.13175	0.18219	0.14538	0.14582			220.601	2.3e-05	0.10657	0.08342	0.00471	0.06487	0.06764
220.801	0.24024	0.23317	0.22574	0.26245	0.24877	0.24316	0.24241	0.2171			220.801	0.06454	0.1455	0.14816	0.13517	0.18737	0.14716	0.14272			220.801	0.000598	0.11162	0.08428	0.0031	0.06446	0.07308
221.001	0.24175	0.22884	0.22598	0.26232	0.24857	0.24806	0.24164	0.22188			221.001	0.06792	0.14394	0.15191	0.14375	0.18003	0.14227	0.15056			221.001	-0.000183	0.11325	0.08743	0.0052	0.06335	0.07042
221.201	0.25912	0.23107	0.23022	0.26145	0.25942	0.24218	0.2483	0.21435			221.201	0.06539	0.14175	0.15962	0.13422	0.18649	0.14261	0.15253			221.201	0.000783	0.11526	0.08488	0.00628	0.06638	0.0706
221.401	0.25441	0.23225	0.23012	0.26661	0.26243	0.23799	0.24606	0.2186			221.401	0.06497	0.13898	0.14958	0.13322	0.18351	0.14626	0.14524			221.401	0.000155	0.11187	0.07509	0.00272	0.06755	0.07121
221.601	0.2422	0.22931	0.22872	0.26331	0.24514	0.24298	0.24818	0.22303			221.601	0.06667	0.14651	0.14827	0.14087	0.18633	0.14424	0.14772			221.601	-0.00277	0.11394	0.08602	0.01027	0.0565	0.07024
221.801	0.25002	0.22548	0.2291	0.26142	0.25005	0.24414	0.24821	0.21413			221.801	0.06807	0.14778	0.15837	0.13692	0.18524	0.14201	0.14392			221.801	0.00041	0.10785	0.08889	0.0092	0.06412	0.0726
222.001	0.2583	0.23462	0.22604	0.2672	0.26065	0.24034	0.24757	0.21506			222.001	0.06358	0.14233	0.15471	0.13728	0.18649	0.14564	0.14582			222.001	0.000281	0.10816	0.0799	0.00287	0.06874	0.06982
222.201	0.25336	0.23823	0.22789	0.2628	0.25578	0.23763	0.24977	0.22386			222.201	0.06476	0.14466	0.14748	0.13578	0.18565	0.14433	0.14535			222.201	-0.000562	0.11337	0.0794	0.000288	0.05576	0.07422
222.401	0.24587	0.23001	0.2293	0.26681	0.24463	0.23827	0.24649	0.22184			222.401	0.06694	0.14679	0.15276	0.13978	0.18336	0.1452	0.1464			222.401	-0.00166	0.10978	0.09396	0.01041	0.06358	0.06904
222.601	0.25028	0.22996	0.22692	0.26851	0.25477	0.24886	0.24993	0.21603			222.601	0.06582	0.14268	0.15269	0.13505	0.1863	0.14445	0.14296			222.601	9.4e-05	0.11353	0.08692	0.00611	0.06887	0.08008
222.801	0.25696	0.23811	0.23249	0.26588	0.25716	0.24723	0.25176	0.22791			222.801	0.06765	0.14267	0.15031	0.13795	0.18184	0.14066	0.15413			222.801	0.000455	0.11189	0.0809	0.000945	0.06349	0.07194
223.001	0.24708	0.23808	0.23284	0.26643	0.24908	0.23885	0.24558	0.22388			223.001	0.06837	0.14718	0.15723	0.14217	0.18287	0.14294	0.15225			223.001	0.00023	0.10906	0.08669	0.00864	0.06575	0.07107
223.201	0.24551	0.23383	0.2266	0.26557	0.24631	0.24627	0.25292	0.22081			223.201	0.06526	0.14517	0.15645	0.13677	0.1877	0.1434	0.14419			223.201	-0.00127	0.11326	0.08516	0.00887	0.07404	0.07348
223.401	0.25203	0.23506	0.22502	0.26607	0.25837	0.25515	0.25333	0.21857			223.401	0.0649	0.14673	0.15795	0.14054	0.18488	0.14324	0.1497			223.401	-0.00129	0.11527	0.08304	0.00308	0.0633	0.07571
223.601	0.26109	0.23608	0.23725	0.27103	0.25894	0.24166	0.25	0.22245			223.601	0.06781	0.14795	0.1578	0.14361	0.18311	0.14097	0.15481			223.601	-0.00141	0.11159	0.08883	0.00541	0.06665	0.06988
223.801	0.25429	0.2353	0.22844	0.26774	0.25688	0.24075	0.2543	0.21912			223.801	0.0658	0.14708	0.15301	0.13889	0.18111	0.14521	0.14653			223.801	0.00107	0.11043	0.08574	0.00374	0.07223	0.07425
224.001	0.24142	0.2362	0.22981	0.27301	0.25155	0.25096	0.25258	0.22578			224.001	0.06596	0.14844	0.14809	0.14138	0.18884	0.14896	0.14644			224.001	-0.000651	0.10999	0.08212	-0.00122	0.06721	0.07326
224.201	0.25118	0.23449	0.22925	0.26624	0.25991	0.25039	0.25109	0.21667			224.201	0.06655	0.15498	0.15866	0.1425	0.18151	0.14735	0.15145			224.201	-0.00115	0.1159	0.09491	0.00776	0.06376	0.07567
224.401	0.26252	0.23797	0.22765	0.26766	0.26458	0.24617	0.24967	0.21966			224.401	0.06762	0.14743	0.15605	0.14354	0.18701	0.14355	0.1507			224.401	-0.00159	0.11495	0.08548	0.002	0.07177	0.07177
224.601	0.24969	0.23845	0.23592	0.27088	0.25966	0.24412	0.25474	0.2259			224.601	0.06646	0.14539	0.14885	0.13894	0.18576	0.14872	0.14559			224.601	-0.000277	0.11415	0.08029	0.00372	0.0637	0.0758
224.801	0.24151	0.232	0.23343	0.26807	0.24332	0.25021	0.25416	0.22444			224.801	0.06921	0.14943	0.16005	0.14408	0.18884	0.14189	0.15256			224.801	-0.00168	0.11387	0.0926	0.00489	0.05827	0.07229
225.001	0.25784	0.23639	0.22844	0.2701	0.26347	0.25028	0.25221	0.21971			225.001	0.06926	0.15026	0.16498	0.14069	0.18645	0.14711	0.14879			225.001	0.000515	0.11356	0.08942	0.00726	0.07183	0.07418
225.201	0.2573	0.24171	0.23208	0.27631	0.26517	0.24572	0.25435	0.22294			225.201	0.0677	0.14658	0.15472	0.14362	0.18726	0.14752	0.14708			225.201	0.00102	0.11802	0.07859	0.000134	0.07021	0.07801
225.401	0.25216	0.2399	0.23872	0.27164	0.25323	0.24351	0.25192	0.23535			225.401	0.06824	0.14529	0.15971	0.14192	0.1839	0.14646	0.15168			225.401	-0.00223	0.11219	0.08445	0.00758	0.06178	0.0686
225.601	0.24728	0.2362	0.23291	0.2675	0.2551	0.25164	0.25245	0.22415			225.601	0.06642	0.15085	0.15713	0.14305	0.18679	0.14399	0.1406			225.601	-0.00158	0.11147	0.09395	0.00906	0.07261	0.07175
225.801	0.25345	0.23941	0.231	0.27654	0.26615	0.2488	0.25022	0.22487			225.801	0.06868	0.14939	0.15374	0.1413	0.1893	0.14993	0.14935			225.801	7.3e-05	0.11583	0.08534	0.00684	0.06941	0.07957
226.001	0.26292	0.23883	0.23633	0.27375	0.26159	0.24703	0.25494	0.23159			226.001	0.06928	0.14832	0.159	0.14821	0.18416	0.14253	0.15802			226.001	-0.000467	0.12002	0.08595	0.00878	0.06384	0.07461
226.201	0.25575	0.23789	0.23852	0.26761	0.25471	0.24235	0.25288	0.22384			226.201	0.07073	0.1485	0.16265	0.14198	0.18821	0.14923	0.15429			226.201	-0.00195	0.10931	0.08914	0.00833	0.06979	0.07183
226.401	0.24537	0.23826	0.23092	0.27258	0.26395	0.25661	0.25348	0.22227			226.401	0.069	0.14644	0.15334	0.14071	0.18967	0.14709	0.14536			226.401	-0.000612	0.11087	0.08648	0.004	0.06641	0.0738
226.601	0.25583	0.2391	0.23913	0.27294	0.26614	0.25707	0.25963	0.22565			226.601	0.06749	0.15053	0.15981	0.14507	0.18764	0.14503	0.15233			226.601	-0.00192	0.12042	0.09008	0.00788	0.06387	0.07915
226.801	0.26833	0.2443	0.2406	0.27296	0.26606	0.24138	0.25497	0.22122			226.801	0.06995	0.15093	0.16207	0.14608	0.18227	0.14603	0.15352			226.801	-0.00181	0.11729	0.08315	0.00622	0.06815	0.07101
227.001	0.25361	0.24034	0.23717	0.27588	0.26009	0.24779	0.25337	0.2316			227.001	0.06659	0.14697	0.15119	0.14355	0.19426	0.14988	0.14971			227.001	-0.000336	0.11397	0.08224	0.00214	0.06938	0.07473
227.201	0.24694	0.23821	0.23754	0.27015	0.25719	0.25824	0.25955	0.23955			227.201	0.06759	0.14635	0.15301	0.144	0.19455	0.14879	0.15176			227.201	-0.00142	0.11549	0.09224	0.00978	0.06539	0.07453
227.401	0.26886	0.23671	0.23581	0.27624	0.26776	0.25076	0.25858	0.22468			227.401	0.07266	0.14935	0.16179	0.14512	0.18985	0.14826	0.15241			227.401	-0.000685	0.12057	0.09155	0.00781	0.07223	0.07344
227.601	0.26786	0.24427	0.24035	0.27871	0.27361	0.24798	0.25758	0.22611			227.601	0.06689	0.1486	0.15946	0.14098	0.19359	0.15005	0.15178			227.601	0.000139	0.11661	0.08319	0.00726	0.07159	0.08116
227.801	0.25674	0.243	0.24029	0.27875	0.25892	0.25223	0.25818	0.23323			227.801	0.06799	0.15161	0.15222	0.14567	0.18954	0.14745	0.14981			227.801	-0.00154	0.11855	0.08753	0.00911	0.05895	0.07776
228.001	0.25198	0.2373	0.2399	0.27303	0.25479	0.25567	0.25292	0.23188			228.001	0.07007	0.15206	0.1589	0.1518	0.19363	0.14683	0.15406			228.001	-0.000232	0.11491	0.09563	0.01042	0.06572	0.07234
228.201	0.26021	0.24493	0.24134	0.2819	0.26896	0.25475	0.25686	0.22576			228.201	0.06707	0.15144	0.16144	0.1473	0.19606	0.15058	0.14647			228.201	0.000329	0.1172	0.08828	0.00934	0.07023	0.08042
228.401	0.26457	0.24589	0.23737	0.27843	0.26825	0.25273	0.26457	0.23057			228.401	0.06887	0.14977	0.15531	0.14556	0.1914	0.14934	0.15582			228.401	-0.00199	0.11706	0.08012	0.00602	0.06581	0.07875
228.601	0.25448	0.24429	0.24452	0.27938	0.25683	0.24871	0.26033	0.23215			228.601	0.06967	0.15494	0.15724	0.14871	0.18921	0.15052	0.15787			228.601	-0.00144	0.11197	0.08953	0.00812	0.06968	0.06992
228.801	0.25137	0.2417	0.23876	0.27521	0.25951	0.2576	0.25471	0.22901			228.801	0.06685	0.14791	0.16406	0.14101	0.19337	0.15039	0.14901			228.801	-0.00394	0.11849	0.0912	0.01083	0.07134	0.0755
229.001	0.26403	0.24431	0.2372	0.2804	0.26994	0.26256	0.26274	0.23326			229.001	0.06697	0.1512	0.16039	0.14593	0.19152	0.15298	0.153			229.001	-6.4e-05	0.11464	0.08677	0.00307	0.06932	0.08097
229.201	0.27221	0.24207	0.2428	0.27651	0.26971	0.25048	0.26039	0.23702			229.201	0.07131	0.15232	0.16298	0.15009	0.18944	0.14913	0.15502			229.201	-0.00122	0.11565	0.09039	0.0087	0.07031	0.07455
229.401	0.25357	0.24276	0.23802	0.28215	0.25863	0.25196	0.26032	0.22757			229.401	0.06815	0.14989	0.15791	0.14451	0.19348	0.15187	0.15333			229.401	0.000721	0.11338	0.08998	0.00832	0.07725	0.07454
229.601	0.25065	0.24322	0.24237	0.27734	0.266	0.26377	0.25899	0.23756			229.601	0.06956	0.14844	0.15683	0.14387	0.19432	0.1503	0.14927			229.601	-0.000752	0.1199	0.08726	0.00647	0.06446	0.07619
229.801	0.2633	0.24476	0.24313	0.28046	0.26503	0.25649	0.26194	0.23284			229.801	0.07159	0.15359	0.1669	0.15128	0.18858	0.1499	0.152			229.801	-0.00191	0.12063	0.09241	0.00927	0.06831	0.07628
230.001	0.26784	0.24451	0.24409	0.27801	0.27188	0.2531	0.26692	0.2278			230.001	0.07096	0.15301	0.16563	0.14465	0.1895	0.15282	0.15515			230.001	0.000175	0.11769	0.08801	0.00579	0.0777	0.07448
230.201	0.25876	0.24788	0.24144	0.28061	0.26562	0.25202	0.26342	0.23424			230.201	0.07064	0.14813	0.15612	0.14976	0.19124	0.15146	0.15326			230.201	-0.000153	0.12023	0.07868	0.00723	0.06963	0.07745
230.401	0.25339	0.24423	0.24439	0.27869	0.2664	0.26158	0.26391	0.2344			230.401	0.07063	0.15513	0.16079	0.14886	0.18871	0.15123	0.15484			230.401	-0.000737	0.11917	0.09413	0.00786	0.06727	0.07335
230.601	0.271	0.24506	0.24714	0.28145	0.27768	0.25589	0.26002	0.22667			230.601	0.07067	0.1537	0.16451	0.14758	0.19139	0.15064	0.15238			230.601	0.000832	0.11283	0.09483	0.0099	0.08161	0.07958
230.801	0.2691	0.24693	0.24229	0.2815	0.27493	0.25914	0.26453	0.23338			230.801	0.0699	0.15054	0.16057	0.14922	0.1973	0.15107	0.15316			230.801	0.000507	0.12008	0.08397	0.01074	0.06957	0.07799
231.001	0.25566	0.24776	0.24369	0.28032	0.25596	0.26112	0.2613	0.23997			231.001	0.07038	0.14951	0.1601	0.15226	0.19387	0.15244	0.15695			231.001	-0.0019	0.11976	0.09106	0.00799	0.06918	0.07203
231.201	0.26213	0.24244	0.24279	0.27498	0.26663	0.26463	0.25876	0.23047			231.201	0.07289	0.15624	0.16062	0.15066	0.19193	0.1537	0.15487			231.201	-0.000238	0.11326	0.0929	0.01096	0.07417	0.07904
231.401	0.27182	0.24931	0.24286	0.28323	0.27645	0.25615	0.26788	0.23118			231.401	0.0717	0.15579	0.16056	0.14675	0.19075	0.15359	0.15783			231.401	7e-06	0.11571	0.09124	0.00489	0.07273	0.08158
231.601	0.26839	0.25005	0.25025	0.28505	0.26965	0.26055	0.26327	0.24195			231.601	0.07102	0.15731	0.16574	0.15413	0.1957	0.14782	0.15861			231.601	-0.000148	0.11876	0.08734	0.00953	0.06863	0.07806
231.801	0.26618	0.24546	0.24901	0.27996	0.26178	0.25525	0.26105	0.23627			231.801	0.07147	0.1547	0.16342	0.15082	0.19223	0.15372	0.15806			231.801	-0.00211	0.11865	0.0948	0.00903	0.07562	0.07436
232.001	0.26371	0.24961	0.24376	0.28163	0.27547	0.26554	0.26671	0.23617			232.001	0.07123	0.15346	0.15196	0.14815	0.19961	0.15211	0.15106			232.001	-0.00268	0.11389	0.08818	0.00458	0.06808	0.08102
232.201	0.27045	0.24923	0.24658	0.28292	0.27983	0.26165	0.26283	0.24016			232.201	0.06942	0.15909	0.1605	0.14932	0.19075	0.15337	0.15315			232.201	-0.00247	0.11663	0.0885	0.00961	0.06792	0.08124
232.401	0.27267	0.25015	0.24857	0.27982	0.2668	0.25617	0.26644	0.23404			232.401	0.07138	0.14935	0.1677	0.15258	0.19703	0.15173	0.16037			232.401	-0.000391	0.11925	0.09191	0.01206	0.0746	0.0773
232.601	0.26165	0.24622	0.24342	0.28112	0.26897	0.26553	0.26698	0.23942			232.601	0.0693	0.1513	0.16125	0.14916	0.19772	0.15368	0.15436			232.601	-0.000334	0.1181	0.0841	0.00779	0.0781	0.07683
232.801	0.26023	0.24719	0.24609	0.28163	0.26761	0.2724	0.26598	0.24102			232.801	0.06975	0.15486	0.16101	0.15273	0.19436	0.15417	0.15878			232.801	-0.00202	0.11803	0.08325	0.00629	0.06144	0.08053
233.001	0.27671	0.25049	0.24922	0.28019	0.27569	0.25979	0.26891	0.23602			233.001	0.07009	0.16066	0.16363	0.14969	0.19576	0.15578	0.15622			233.001	-0.000862	0.1191	0.09563	0.01516	0.07025	0.07509
233.201	0.26891	0.25063	0.24713	0.28466	0.27996	0.2543	0.26636	0.23525			233.201	0.07027	0.16032	0.16021	0.14967	0.19257	0.15533	0.15433			233.201	-0.00107	0.11936	0.08613	0.00986	0.07622	0.08082
233.401	0.26263	0.24787	0.24451	0.28298	0.26747	0.27066	0.26762	0.24			233.401	0.07314	0.15583	0.16545	0.15461	0.19408	0.15009	0.15888			233.401	-0.00258	0.1131	0.08034	0.01152	0.06745	0.07862
233.601	0.27325	0.24871	0.24424	0.28369	0.27371	0.26376	0.26611	0.2354			233.601	0.07355	0.15688	0.16337	0.15138	0.19131	0.15182	0.15674			233.601	-0.00321	0.12156	0.09558	0.01245	0.0731	0.07422
233.801	0.27446	0.24955	0.24242	0.2887	0.28096	0.26091	0.26803	0.23315			233.801	0.07487	0.15876	0.16516	0.14761	0.19652	0.15722	0.14974			233.801	-0.00158	0.12061	0.09437	0.01074	0.07591	0.08323
234.001	0.27165	0.25129	0.25223	0.29115	0.27045	0.26076	0.27254	0.24053			234.001	0.07217	0.15672	0.16655	0.14797	0.19269	0.15766	0.16084			234.001	-0.000226	0.11848	0.08341	0.01289	0.07055	0.08266
234.201	0.26525	0.24966	0.24918	0.27747	0.2671	0.26443	0.26385	0.24581			234.201	0.07365	0.16029	0.16532	0.15595	0.19729	0.15273	0.1604			234.201	0.00092	0.11993	0.09405	0.00778	0.06853	0.07514
234.401	0.26341	0.24883	0.24838	0.28824	0.27318	0.27094	0.26654	0.23718			234.401	0.07107	0.15856	0.16203	0.14771	0.19854	0.15341	0.15805			234.401	-0.00122	0.12005	0.09074	0.01125	0.07845	0.08276
234.601	0.27909	0.25641	0.24905	0.28953	0.28566	0.26633	0.27442	0.24321			234.601	0.07032	0.15809	0.16165	0.15288	0.19593	0.1518	0.15875			234.601	-0.0011	0.12389	0.0924	0.00924	0.06871	0.08725
234.801	0.27388	0.25421	0.25483	0.28894	0.27182	0.25975	0.2706	0.24539			234.801	0.07167	0.16096	0.16956	0.1534	0.19926	0.15452	0.16099			234.801	-0.00194	0.12237	0.09903	0.01604	0.07194	0.07797
235.001	0.26621	0.24886	0.24538	0.28711	0.26831	0.26801	0.27194	0.23761			235.001	0.07484	0.15769	0.16641	0.15229	0.19587	0.15615	0.16141			235.001	-0.000485	0.11512	0.09456	0.0133	0.07602	0.07811
235.201	0.26546	0.25262	0.24585	0.28458	0.27406	0.26776	0.27054	0.24365			235.201	0.07074	0.1507	0.16011	0.15226	0.19653	0.15328	0.15922			235.201	-0.000625	0.11986	0.08825	0.01333	0.0692	0.07724
235.401	0.27925	0.25445	0.25138	0.28501	0.27958	0.26415	0.26956	0.24485			235.401	0.07251	0.16192	0.16538	0.15181	0.19983	0.15685	0.16154			235.401	-0.00115	0.12007	0.10289	0.01996	0.07166	0.08187
235.601	0.26811	0.2525	0.25195	0.28482	0.27539	0.2602	0.27189	0.23592			235.601	0.07032	0.15749	0.16703	0.15411	0.19703	0.15147	0.15948			235.601	-0.00122	0.11747	0.09561	0.00991	0.08405	0.08508
235.801	0.26934	0.25671	0.24942	0.29214	0.27808	0.27017	0.27066	0.24335			235.801	0.07321	0.15352	0.16122	0.15176	0.19467	0.15637	0.15862			235.801	0.000498	0.12149	0.0813	0.01491	0.07465	0.08434
236.001	0.26806	0.24943	0.25432	0.2872	0.27313	0.27778	0.26883	0.24691			236.001	0.07263	0.15755	0.16139	0.1545	0.19898	0.15517	0.16038			236.001	-0.00149	0.11539	0.09302	0.01036	0.06685	0.078
236.201	0.27704	0.2572	0.25469	0.28988	0.28335	0.27202	0.27174	0.24254			236.201	0.07173	0.16504	0.1658	0.15792	0.19937	0.15815	0.15902			236.201	-0.000853	0.12263	0.09891	0.0143	0.07764	0.0817
236.401	0.27303	0.25828	0.25202	0.28843	0.28123	0.26587	0.27438	0.24221			236.401	0.07299	0.1606	0.16719	0.15329	0.19568	0.15836	0.15707			236.401	-0.000374	0.11847	0.08972	0.00897	0.07769	0.08675
236.601	0.26799	0.25552	0.25763	0.28704	0.27337	0.27376	0.27323	0.25052			236.601	0.0731	0.15937	0.16757	0.15705	0.19642	0.15779	0.16372			236.601	-0.000641	0.11705	0.09464	0.00723	0.06846	0.07843
236.801	0.27554	0.25286	0.24924	0.28752	0.27964	0.27048	0.27149	0.24361			236.801	0.07253	0.15883	0.1655	0.1495	0.19458	0.15612	0.16561			236.801	-0.00199	0.11675	0.0974	0.01388	0.07896	0.07861
237.001	0.28309	0.26017	0.2525	0.29107	0.28724	0.26794	0.27322	0.23962			237.001	0.07139	0.15698	0.16665	0.14909	0.20054	0.15715	0.15389			237.001	0.000607	0.12332	0.09535	0.0117	0.07987	0.08635
237.201	0.27685	0.25898	0.25491	0.29205	0.28047	0.2743	0.26897	0.2433			237.201	0.07209	0.16222	0.16705	0.15209	0.19872	0.15597	0.16567			237.201	-0.000357	0.12211	0.09256	0.01247	0.06829	0.08107
237.401	0.26886	0.25074	0.25275	0.28568	0.27195	0.26931	0.26971	0.24719			237.401	0.07249	0.15927	0.17157	0.15592	0.19465	0.15327	0.16377			237.401	-0.00136	0.11962	0.09303	0.01289	0.07754	0.07542
237.601	0.2783	0.25275	0.25171	0.29423	0.27696	0.27614	0.27063	0.24513			237.601	0.07004	0.15803	0.16456	0.14862	0.20099	0.1558	0.15795			237.601	-0.002	0.12093	0.09739	0.013	0.07469	0.0826
237.801	0.28307	0.25732	0.25147	0.29068	0.28903	0.26771	0.27899	0.24876			237.801	0.07358	0.15799	0.16415	0.14935	0.20363	0.16296	0.16332			237.801	-0.000603	0.12216	0.09371	0.01626	0.06502	0.07641
238.001	0.28164	0.25616	0.2568	0.29174	0.27714	0.2689	0.27043	0.24488			238.001	0.07338	0.16187	0.1734	0.15856	0.20161	0.15805	0.16233			238.001	0.000715	0.12168	0.09376	0.01569	0.07781	0.0837
238.201	0.27395	0.25267	0.25113	0.28986	0.27712	0.27162	0.27444	0.24625			238.201	0.07264	0.16207	0.1652	0.15016	0.20158	0.15961	0.16048			238.201	-0.000884	0.11865	0.08541	0.01424	0.07877	0.07972
238.401	0.27893	0.25903	0.25902	0.28943	0.28358	0.27903	0.27396	0.2471			238.401	0.07454	0.16291	0.16156	0.15398	0.20053	0.15947	0.16264			238.401	-0.00127	0.12069	0.08988	0.01622	0.0648	0.08036
238.601	0.28832	0.26068	0.25534	0.29529	0.28731	0.26537	0.27459	0.24436			238.601	0.0744	0.16423	0.17247	0.1571	0.19703	0.1589	0.16433			238.601	-0.0012	0.12499	0.10235	0.01456	0.07751	0.08129
238.801	0.27939	0.25903	0.25479	0.29257	0.27959	0.26358	0.27033	0.24378			238.801	0.07309	0.16088	0.17141	0.14809	0.20038	0.16293	0.15983			238.801	0.0003	0.1202	0.08882	0.01509	0.08064	0.08547
239.001	0.26719	0.25844	0.25399	0.29421	0.27691	0.27962	0.27677	0.25273			239.001	0.07247	0.1611	0.1685	0.15545	0.2026	0.15699	0.16746			239.001	8.3e-05	0.12445	0.0848	0.00834	0.0685	0.08465
239.201	0.28341	0.25634	0.25642	0.2928	0.28072	0.27503	0.27733	0.24921			239.201	0.0751	0.16207	0.17155	0.15631	0.20352	0.15925	0.1647			239.201	-0.00259	0.12391	0.09917	0.01636	0.07165	0.07949
239.401	0.28948	0.26237	0.25608	0.29045	0.29306	0.26766	0.27382	0.24361			239.401	0.07215	0.15606	0.1696	0.14983	0.20405	0.16236	0.15525			239.401	4e-05	0.12097	0.09591	0.01639	0.07394	0.08931
239.601	0.27475	0.26591	0.25603	0.29879	0.28307	0.27312	0.28135	0.25364			239.601	0.07393	0.16295	0.16849	0.15211	0.19954	0.16143	0.16725			239.601	-0.00095	0.12242	0.08785	0.01902	0.07153	0.08571
239.801	0.27186	0.25905	0.2589	0.28835	0.26982	0.2822	0.2752	0.25027			239.801	0.07432	0.16221	0.17227	0.15741	0.19832	0.16029	0.16402			239.801	-0.000501	0.12256	0.09338	0.01373	0.06909	0.08085
240.001	0.28358	0.26163	0.25245	0.29678	0.28518	0.27553	0.28146	0.24882			240.001	0.0725	0.16111	0.16821	0.15223	0.19818	0.15941	0.16395			240.001	-0.00159	0.11712	0.09135	0.01548	0.0803	0.08239
240.201	0.28302	0.26413	0.2579	0.29873	0.29109	0.27726	0.2796	0.25063			240.201	0.07381	0.15842	0.16557	0.15105	0.2026	0.16313	0.16215			240.201	-0.00155	0.12534	0.09215	0.00975	0.07201	0.08758
240.401	0.2808	0.261	0.26107	0.29377	0.27497	0.27158	0.27862	0.25488			240.401	0.0767	0.16693	0.17412	0.16262	0.19971	0.16162	0.16649			240.401	0.000124	0.12444	0.09754	0.01523	0.07265	0.08022
240.601	0.27189	0.26051	0.25651	0.29416	0.28179	0.27749	0.27917	0.24758			240.601	0.0736	0.16109	0.17281	0.15366	0.20327	0.16039	0.16184			240.601	-0.000446	0.12103	0.09772	0.01839	0.0856	0.08427
240.801	0.28025	0.2631	0.25773	0.30155	0.29351	0.28146	0.28258	0.25189			240.801	0.07283	0.15893	0.16351	0.15658	0.20513	0.16529	0.16622			240.801	-0.00188	0.12474	0.08997	0.01609	0.06992	0.08437
241.001	0.28673	0.26349	0.25928	0.30209	0.287	0.27023	0.2828	0.25279			241.001	0.07504	0.16538	0.16857	0.15883	0.20552	0.16071	0.16479			241.001	-0.00117	0.12849	0.1024	0.01989	0.07502	0.08489
241.201	0.2751	0.25977	0.25712	0.29808	0.28493	0.27053	0.27445	0.24842			241.201	0.07751	0.162	0.1752	0.15515	0.20202	0.16107	0.1658			241.201	-0.00175	0.12553	0.09472	0.01667	0.08359	0.08358
241.401	0.27418	0.26691	0.2605	0.29617	0.28178	0.28282	0.28164	0.25314			241.401	0.07224	0.16251	0.16647	0.15466	0.19848	0.16257	0.16459			241.401	-0.000789	0.12004	0.08648	0.01521	0.07161	0.08378
241.601	0.28149	0.26516	0.25966	0.29534	0.28606	0.28084	0.28395	0.25026			241.601	0.07564	0.15934	0.16504	0.15715	0.19864	0.15904	0.16684			241.601	-0.00162	0.12607	0.09472	0.01815	0.07057	0.07966
241.801	0.28907	0.26624	0.26189	0.29896	0.29352	0.27325	0.28126	0.24484			241.801	0.07394	0.16319	0.17046	0.15528	0.20356	0.1596	0.16327			241.801	-0.000357	0.12332	0.10156	0.02284	0.08047	0.08463
242.001	0.27801	0.26583	0.26367	0.29843	0.28239	0.28002	0.28278	0.25245			242.001	0.0722	0.1636	0.17227	0.15525	0.20142	0.16267	0.15983			242.001	0.000857	0.12404	0.09158	0.01255	0.07302	0.08912
242.201	0.27293	0.26198	0.25763	0.29664	0.28688	0.28251	0.28133	0.25318			242.201	0.07422	0.16333	0.16975	0.15831	0.20307	0.16579	0.16512			242.201	-0.00215	0.12632	0.09278	0.01889	0.06775	0.08297
242.401	0.28674	0.26328	0.25976	0.29863	0.29364	0.27816	0.27822	0.25028			242.401	0.07511	0.16299	0.17229	0.15953	0.19871	0.1612	0.16169			242.401	-0.00122	0.12087	0.10266	0.0216	0.07935	0.07923
242.601	0.28909	0.26812	0.2655	0.30038	0.2963	0.27242	0.28352	0.25477			242.601	0.075	0.16229	0.16855	0.15324	0.20744	0.16073	0.16036			242.601	-0.000274	0.12097	0.09351	0.01935	0.07684	0.08995
242.801	0.27825	0.26617	0.26498	0.30197	0.28372	0.27849	0.28422	0.26078			242.801	0.07628	0.16364	0.16912	0.16142	0.20177	0.16469	0.16676			242.801	-0.000735	0.12712	0.09296	0.01726	0.06889	0.08413
243.001	0.28242	0.2593	0.26276	0.2961	0.28402	0.28134	0.28079	0.25212			243.001	0.07244	0.16456	0.17878	0.15954	0.20387	0.16069	0.16612			243.001	-0.000977	0.11787	0.10031	0.01711	0.08139	0.08167
243.201	0.29025	0.26642	0.26546	0.29985	0.29619	0.27953	0.28332	0.25265			243.201	0.07375	0.16425	0.17167	0.15297	0.2039	0.16304	0.16434			243.201	-0.00147	0.12644	0.0942	0.01856	0.0727	0.08688
243.401	0.28757	0.27341	0.26465	0.30595	0.29141	0.27117	0.2819	0.25854			243.401	0.07317	0.16407	0.168	0.1587	0.20108	0.16144	0.16385			243.401	0.000415	0.12705	0.09361	0.01905	0.0718	0.08923
243.601	0.28319	0.27118	0.26395	0.30012	0.28216	0.27649	0.28227	0.25443			243.601	0.07502	0.16535	0.17668	0.15712	0.20299	0.16176	0.16728			243.601	0.000346	0.12494	0.09672	0.02244	0.07996	0.08637
243.801	0.27879	0.26975	0.26178	0.30058	0.29255	0.28121	0.28348	0.24973			243.801	0.07583	0.16695	0.18031	0.15412	0.20604	0.16456	0.16857			243.801	-0.00167	0.12323	0.09122	0.01746	0.07962	0.08643
244.001	0.28902	0.26751	0.2674	0.30226	0.29763	0.28092	0.28462	0.26221			244.001	0.07512	0.16328	0.17011	0.1562	0.20092	0.16485	0.16974			244.001	-0.00241	0.12589	0.09636	0.02053	0.07029	0.0871
244.201	0.29172	0.27101	0.26591	0.30461	0.29044	0.27172	0.28274	0.25489			244.201	0.07759	0.16465	0.17239	0.15646	0.20399	0.16411	0.16637			244.201	-0.00225	0.12692	0.10534	0.02189	0.07855	0.08522
244.401	0.28572	0.26408	0.25997	0.30006	0.28552	0.27975	0.27791	0.25853			244.401	0.0751	0.16107	0.17551	0.15571	0.20901	0.1662	0.16745			244.401	0.00163	0.12565	0.09017	0.0096	0.08464	0.08595
244.601	0.27715	0.26666	0.26202	0.30097	0.28518	0.29159	0.28371	0.26012			244.601	0.07478	0.16428	0.17543	0.15457	0.20396	0.15785	0.16953			244.601	-0.00203	0.12645	0.09072	0.01979	0.07043	0.08674
244.801	0.29477	0.27225	0.26593	0.30215	0.29472	0.28242	0.28546	0.2585			244.801	0.07554	0.16497	0.17657	0.16325	0.20279	0.16086	0.17282			244.801	-0.00136	0.12336	0.10535	0.02303	0.07438	0.08104
245.001	0.29143	0.27354	0.26697	0.30927	0.29558	0.27498	0.28264	0.25412			245.001	0.07649	0.16198	0.17435	0.15598	0.20832	0.16539	0.16624			245.001	0.000686	0.12443	0.09972	0.02253	0.08314	0.0853
245.201	0.27681	0.2707	0.26646	0.30587	0.28103	0.28696	0.28666	0.26493			245.201	0.07568	0.16633	0.17393	0.15588	0.20391	0.16983	0.16429			245.201	-5.6e-05	0.13156	0.09069	0.01526	0.07503	0.08859
245.401	0.28326	0.2648	0.26715	0.30241	0.28619	0.2858	0.28344	0.25475			245.401	0.07596	0.17038	0.17818	0.16043	0.20526	0.16751	0.17318			245.401	-0.00297	0.12445	0.09931	0.01858	0.07728	0.08196
245.601	0.29287	0.26754	0.26647	0.30418	0.29742	0.27935	0.28632	0.25211			245.601	0.07611	0.16557	0.17354	0.16157	0.20109	0.16389	0.16958			245.601	-0.0011	0.12484	0.1008	0.01846	0.0809	0.0836
245.801	0.29053	0.27462	0.26905	0.30771	0.29299	0.27855	0.28721	0.26302			245.801	0.07414	0.15943	0.1699	0.15813	0.20854	0.16632	0.16736			245.801	-0.000584	0.133	0.09571	0.01981	0.07695	0.09053
246.001	0.28482	0.27184	0.2727	0.30333	0.28244	0.27774	0.28751	0.26102			246.001	0.07832	0.16842	0.18225	0.15949	0.21105	0.16376	0.1674			246.001	-0.00144	0.13048	0.0968	0.01668	0.07718	0.08495
246.201	0.28292	0.26797	0.26766	0.30948	0.29386	0.28228	0.28587	0.25757			246.201	0.07849	0.16753	0.18159	0.16041	0.20737	0.16356	0.17153			246.201	-0.00172	0.12655	0.0992	0.01469	0.08393	0.08784
246.401	0.28871	0.27247	0.26847	0.31346	0.30452	0.28461	0.29032	0.26241			246.401	0.0753	0.16259	0.17485	0.15985	0.20592	0.17227	0.16793			246.401	-0.0016	0.12674	0.09612	0.01612	0.0758	0.08354
246.601	0.29351	0.27573	0.27197	0.3052	0.29343	0.27957	0.28764	0.26424			246.601	0.07691	0.16802	0.16982	0.16194	0.20325	0.16183	0.1683			246.601	-0.00162	0.12789	0.09862	0.01952	0.07583	0.08876
246.801	0.27904	0.27067	0.26634	0.30741	0.28443	0.27869	0.28525	0.25984			246.801	0.07955	0.16938	0.17425	0.16067	0.20514	0.16721	0.16817			246.801	-0.00102	0.12703	0.09745	0.01792	0.08022	0.08685
247.001	0.28072	0.27044	0.26769	0.30852	0.29335	0.28954	0.29083	0.26007			247.001	0.07445	0.16702	0.17863	0.16133	0.20966	0.16678	0.16616			247.001	-0.000638	0.12793	0.09177	0.01387	0.07913	0.08687
247.201	0.29492	0.27439	0.26653	0.30758	0.29856	0.28616	0.29151	0.26388			247.201	0.07889	0.16849	0.17526	0.16312	0.20252	0.16256	0.17732			247.201	-0.00195	0.129	0.0971	0.01797	0.07367	0.0866
247.401	0.29363	0.27274	0.27376	0.30631	0.29307	0.2769	0.28997	0.26121			247.401	0.07805	0.17028	0.17912	0.16237	0.20565	0.16418	0.17283			247.401	0.00036	0.1263	0.10263	0.01829	0.08339	0.08528
247.601	0.28704	0.2752	0.27413	0.30741	0.29011	0.29257	0.29117	0.26869			247.601	0.07686	0.17059	0.17253	0.16355	0.20975	0.17048	0.16601			247.601	-0.000615	0.1286	0.09121	0.01739	0.07877	0.09077
247.801	0.28255	0.27486	0.27336	0.31055	0.30074	0.29356	0.28703	0.2683			247.801	0.07654	0.16932	0.1753	0.16374	0.20571	0.16227	0.17013			247.801	-0.00178	0.12816	0.09361	0.01882	0.07283	0.08129
248.001	0.29527	0.2701	0.26844	0.30964	0.30268	0.27917	0.28888	0.26272			248.001	0.07658	0.17062	0.17971	0.16297	0.21032	0.1642	0.17274			248.001	-0.00314	0.12196	0.10694	0.02016	0.08196	0.08564
248.201	0.29315	0.28005	0.26994	0.31327	0.30021	0.27989	0.29337	0.26529			248.201	0.07783	0.16774	0.17861	0.16106	0.20794	0.16503	0.17239			248.201	-0.000478	0.12996	0.09824	0.02007	0.08119	0.09355
248.401	0.28369	0.27658	0.27453	0.30999	0.28666	0.28929	0.28816	0.27105			248.401	0.07693	0.16654	0.17201	0.1618	0.21113	0.16374	0.17043			248.401	-0.00208	0.12822	0.09444	0.01944	0.07702	0.08462
248.601	0.28664	0.2673	0.26908	0.30656	0.29335	0.28288	0.28783	0.26666			248.601	0.07658	0.16889	0.18287	0.16184	0.20595	0.167	0.17193			248.601	-0.00113	0.12332	0.10434	0.02326	0.07915	0.0827
248.801	0.29996	0.27726	0.27091	0.31304	0.30282	0.28446	0.29285	0.2621			248.801	0.07642	0.17056	0.17987	0.16096	0.21253	0.16841	0.17412			248.801	-0.000603	0.12597	0.09689	0.02215	0.08134	0.09151
249.001	0.29901	0.27797	0.2759	0.31108	0.29807	0.28471	0.29086	0.27082			249.001	0.07599	0.16542	0.17658	0.16398	0.20414	0.1648	0.1745			249.001	-0.000941	0.13192	0.10379	0.02016	0.0778	0.09201
249.201	0.28747	0.27592	0.2746	0.30701	0.29096	0.28441	0.29074	0.2685			249.201	0.07986	0.16914	0.18031	0.16484	0.20826	0.16602	0.17122			249.201	-0.00149	0.12911	0.1036	0.02029	0.08118	0.08774
249.401	0.29182	0.27058	0.26914	0.31246	0.303	0.29649	0.28988	0.2677			249.401	0.07773	0.17347	0.18146	0.16238	0.21097	0.16311	0.17302			249.401	-0.00187	0.12823	0.09237	0.01818	0.08479	0.08946
249.601	0.29479	0.28216	0.2753	0.31357	0.30327	0.29113	0.29246	0.2649			249.601	0.0771	0.1667	0.1778	0.1663	0.20605	0.16754	0.17487			249.601	-0.00264	0.13106	0.0982	0.01735	0.07587	0.09117
249.801	0.30087	0.27761	0.27662	0.31382	0.30331	0.28012	0.29333	0.26633			249.801	0.08037	0.17081	0.17673	0.16578	0.20918	0.17115	0.17657			249.801	-0.00224	0.12514	0.10654	0.0236	0.08276	0.08978
250.001	0.28674	0.27347	0.27269	0.30771	0.29291	0.28773	0.29199	0.26814			250.001	0.0764	0.16829	0.1778	0.16203	0.21452	0.16594	0.1693			250.001	-0.00209	0.12883	0.09392	0.01618	0.08549	0.09253
250.201	0.28975	0.27911	0.27287	0.31	0.30081	0.29988	0.29118	0.26816			250.201	0.07698	0.17096	0.17508	0.16109	0.20975	0.16703	0.17168			250.201	-0.00173	0.12759	0.08937	0.01634	0.07417	0.0842
250.401	0.30513	0.27658	0.27412	0.31541	0.30134	0.29111	0.29523	0.26843			250.401	0.07726	0.17014	0.18104	0.17339	0.21023	0.16667	0.17978			250.401	-0.00227	0.12775	0.10611	0.02533	0.07803	0.08731
250.601	0.30027	0.27918	0.27726	0.31622	0.30419	0.28264	0.29418	0.26703			250.601	0.07729	0.17351	0.17964	0.1634	0.20553	0.16968	0.17439			250.601	-0.00194	0.1271	0.10429	0.02213	0.08456	0.08853
250.801	0.28617	0.28249	0.27086	0.3091	0.2974	0.29231	0.29242	0.27558			250.801	0.07722	0.17283	0.17298	0.16756	0.20904	0.16623	0.17114			250.801	0.000939	0.13097	0.09443	0.01744	0.08233	0.09093
251.001	0.2924	0.28132	0.27627	0.31021	0.29499	0.29544	0.29488	0.26982			251.001	0.07846	0.17043	0.17908	0.16729	0.20889	0.16975	0.17528			251.001	-0.00151	0.1311	0.10161	0.01808	0.08352	0.08655
251.201	0.30149	0.2825	0.2755	0.31585	0.31077	0.28406	0.29936	0.26354			251.201	0.07921	0.17553	0.18289	0.16466	0.20657	0.16693	0.17349			251.201	-0.00198	0.12668	0.10957	0.02131	0.08739	0.08919
251.401	0.29445	0.2859	0.27493	0.31815	0.30342	0.28514	0.29692	0.27033			251.401	0.07705	0.16999	0.17781	0.16414	0.21058	0.16947	0.17205			251.401	-0.00142	0.13232	0.09994	0.02127	0.082	0.09379
251.601	0.28387	0.27845	0.27742	0.31206	0.28943	0.29211	0.29324	0.2737			251.601	0.07751	0.17262	0.17783	0.16959	0.2128	0.16821	0.17277			251.601	0.001	0.13414	0.09829	0.0197	0.08304	0.08814
251.801	0.29508	0.27583	0.27701	0.31427	0.2978	0.29499	0.2975	0.26674			251.801	0.07661	0.17341	0.18189	0.16953	0.21316	0.16535	0.17049			251.801	-0.00178	0.12953	0.10368	0.01359	0.09084	0.08845
252.001	0.29658	0.28321	0.27728	0.31749	0.30803	0.29599	0.29984	0.26873			252.001	0.07671	0.17309	0.18264	0.16657	0.21627	0.16595	0.17521			252.001	-0.00198	0.13063	0.09753	0.01999	0.07935	0.09021
252.201	0.29994	0.28076	0.27894	0.31597	0.30018	0.28912	0.29801	0.27065			252.201	0.07841	0.17494	0.18062	0.17097	0.21257	0.17124	0.17571			252.201	-0.00036	0.13022	0.1046	0.02512	0.08422	0.09386
252.401	0.28986	0.27403	0.27853	0.31434	0.29185	0.2904	0.29278	0.26881			252.401	0.07987	0.17229	0.18366	0.16789	0.21113	0.16715	0.17316			252.401	-0.00123	0.12696	0.10507	0.02411	0.08938	0.09246
252.601	0.29404	0.27911	0.27795	0.31873	0.30237	0.30023	0.29792	0.26869			252.601	0.07985	0.1729	0.17795	0.16326	0.21457	0.1687	0.16983			252.601	-0.00111	0.12896	0.09343	0.01729	0.08166	0.08957
252.801	0.30989	0.28468	0.28207	0.31613	0.30863	0.28869	0.3	0.27631			252.801	0.07908	0.17446	0.18232	0.17026	0.21738	0.17116	0.17611			252.801	-0.00153	0.1305	0.10316	0.02244	0.07796	0.08584
253.001	0.30088	0.28313	0.27689	0.31565	0.30292	0.29065	0.29252	0.2664			253.001	0.07835	0.17167	0.18617	0.17032	0.21271	0.16878	0.17831			253.001	-0.000412	0.13265	0.11121	0.02194	0.08659	0.09128
253.201	0.29089	0.28231	0.27961	0.31474	0.30043	0.29471	0.29972	0.275			253.201	0.0799	0.17353	0.17429	0.16657	0.21389	0.16894	0.17176			253.201	-0.00154	0.13173	0.09338	0.01803	0.08278	0.09448
253.401	0.29642	0.28212	0.28203	0.31598	0.2983	0.3001	0.30335	0.27491			253.401	0.0786	0.17321	0.17958	0.16945	0.21168	0.17005	0.17511			253.401	-0.00142	0.12948	0.09563	0.01881	0.07963	0.08504
253.601	0.30936	0.28463	0.28104	0.31673	0.30896	0.28924	0.29886	0.27258			253.601	0.07994	0.17647	0.18468	0.17046	0.21294	0.17008	0.17745			253.601	-0.000679	0.12791	0.10986	0.02328	0.07867	0.08819
253.801	0.30327	0.28909	0.27677	0.32306	0.30878	0.29005	0.29644	0.27204			253.801	0.07655	0.17249	0.18228	0.16734	0.21782	0.16863	0.17752			253.801	-0.000981	0.13308	0.10058	0.01709	0.08294	0.09393
254.001	0.28877	0.28464	0.27977	0.31492	0.29955	0.30068	0.29944	0.27817			254.001	0.07769	0.17237	0.17357	0.17019	0.21405	0.16794	0.1731			254.001	3e-05	0.133	0.09779	0.02415	0.08255	0.08879
254.201	0.30197	0.28155	0.28123	0.31709	0.30532	0.29829	0.29473	0.2706			254.201	0.08118	0.1798	0.18744	0.17065	0.20869	0.16688	0.17839			254.201	-0.00125	0.12743	0.10786	0.02031	0.08171	0.09068
254.401	0.30695	0.28631	0.278	0.32126	0.31516	0.29254	0.30102	0.27381			254.401	0.08299	0.17499	0.18546	0.16613	0.21244	0.17023	0.17477			254.401	-0.00147	0.13064	0.10247	0.01912	0.08563	0.09432
254.601	0.29661	0.28888	0.28323	0.32419	0.30416	0.2933	0.29771	0.27746			254.601	0.07915	0.17432	0.17832	0.17192	0.20927	0.1711	0.17789			254.601	-0.00226	0.13838	0.10682	0.02701	0.07574	0.09348
254.801	0.2972	0.28324	0.28461	0.31517	0.29799	0.29583	0.29695	0.27523			254.801	0.07887	0.1745	0.18263	0.17126	0.21643	0.1699	0.17588			254.801	-0.00182	0.12995	0.11189	0.02793	0.08209	0.09303
255.001	0.30198	0.28406	0.27908	0.31708	0.31176	0.30464	0.29945	0.27501			255.001	0.08031	0.17862	0.18742	0.16361	0.21212	0.17498	0.17857			255.001	-0.00203	0.13184	0.09732	0.02348	0.09119	0.08963
255.201	0.3083	0.28741	0.28397	0.32161	0.31373	0.2997	0.30149	0.27638			255.201	0.0799	0.17462	0.18265	0.17094	0.21172	0.17478	0.17631			255.201	-0.00293	0.13341	0.09729	0.02353	0.07514	0.09468
255.401	0.30723	0.28942	0.28201	0.32037	0.30854	0.29528	0.30012	0.27913			255.401	0.07972	0.17428	0.18284	0.17362	0.2152	0.1714	0.18147			255.401	-0.00182	0.13606	0.11119	0.02583	0.08493	0.09491
255.601	0.29626	0.28022	0.27722	0.31955	0.29997	0.29854	0.30189	0.27806			255.601	0.07961	0.17197	0.18176	0.17159	0.21507	0.17343	0.17649			255.601	0.000381	0.13196	0.10396	0.02342	0.08966	0.09272
255.801	0.29783	0.28268	0.27945	0.31618	0.3117	0.30919	0.30558	0.27844			255.801	0.07712	0.17728	0.17826	0.16762	0.21691	0.17253	0.17689			255.801	-0.000756	0.13384	0.10068	0.02004	0.08047	0.09273
256.001	0.3092	0.28822	0.28667	0.32209	0.31542	0.30146	0.30372	0.27675			256.001	0.08273	0.17536	0.19003	0.17387	0.20939	0.16953	0.18062			256.001	-0.00205	0.13348	0.10323	0.02641	0.08076	0.09007
256.201	0.31092	0.28726	0.28198	0.32332	0.31463	0.29449	0.30644	0.27106			256.201	0.0812	0.17801	0.18497	0.17325	0.21374	0.17393	0.17551			256.201	-0.000433	0.13054	0.10962	0.0298	0.09029	0.09345
256.401	0.29747	0.28897	0.28031	0.32435	0.30399	0.30751	0.30487	0.2797			256.401	0.0796	0.17564	0.1762	0.16899	0.21562	0.17444	0.17916			256.401	-0.000558	0.13061	0.09606	0.02456	0.08359	0.09556
256.601	0.29694	0.28218	0.28291	0.31868	0.30648	0.30154	0.30051	0.27792			256.601	0.08029	0.1754	0.18211	0.17466	0.21265	0.17296	0.17999			256.601	-0.00187	0.13448	0.10549	0.02164	0.08043	0.08798
256.801	0.31315	0.28874	0.28291	0.32173	0.31694	0.30067	0.30743	0.27168			256.801	0.08291	0.17932	0.18724	0.17485	0.21434	0.17634	0.17491			256.801	-0.002	0.13122	0.10831	0.02311	0.08875	0.09326
257.001	0.3038	0.29679	0.28777	0.32914	0.30995	0.29945	0.30252	0.28189			257.001	0.07997	0.17389	0.18158	0.17212	0.21356	0.171	0.17573			257.001	-0.00132	0.13485	0.10149	0.01882	0.08344	0.09541
257.201	0.29865	0.28785	0.28429	0.32086	0.29959	0.3028	0.30431	0.28045			257.201	0.08003	0.17868	0.18266	0.17734	0.21696	0.17014	0.17742			257.201	0.000523	0.13208	0.10667	0.02626	0.08676	0.09082
257.401	0.30715	0.28097	0.2837	0.31884	0.31131	0.30308	0.30112	0.27693			257.401	0.0787	0.1843	0.18973	0.17385	0.21669	0.17289	0.17539			257.401	-7e-06	0.13388	0.10595	0.02018	0.08957	0.08975
257.601	0.31267	0.29191	0.28845	0.32921	0.31617	0.30227	0.31134	0.27956			257.601	0.08129	0.17914	0.18475	0.16885	0.21797	0.17666	0.17346			257.601	-0.00257	0.13351	0.10285	0.02221	0.08085	0.0926
257.801	0.30549	0.29254	0.28726	0.32048	0.30546	0.30262	0.30529	0.28227			257.801	0.07932	0.17736	0.18374	0.17941	0.21947	0.17125	0.18259			257.801	-0.00163	0.13524	0.10935	0.02464	0.08256	0.09298
258.001	0.30057	0.28692	0.2862	0.31701	0.30466	0.30303	0.3035	0.28142			258.001	0.08304	0.17792	0.18382	0.17195	0.21686	0.17363	0.18338			258.001	-0.000822	0.12873	0.11141	0.03145	0.09038	0.09188
258.201	0.3058	0.2899	0.28768	0.32407	0.31681	0.30401	0.30799	0.28319			258.201	0.07885	0.18027	0.18512	0.17352	0.22234	0.17566	0.1726			258.201	-0.00125	0.13219	0.09825	0.02661	0.08868	0.08999
258.401	0.3159	0.28876	0.29264	0.32936	0.32238	0.30362	0.30764	0.28051			258.401	0.07875	0.17867	0.18767	0.17744	0.21719	0.17856	0.17938			258.401	-0.00119	0.13379	0.10572	0.03031	0.07793	0.0937
258.601	0.31558	0.28939	0.28705	0.32908	0.31694	0.29428	0.30427	0.27842			258.601	0.08465	0.17499	0.19329	0.17917	0.21461	0.17454	0.18188			258.601	-0.00159	0.12805	0.11541	0.02571	0.08492	0.09437
258.801	0.30149	0.2883	0.28519	0.32596	0.30755	0.30413	0.30526	0.28107			258.801	0.08109	0.17908	0.17755	0.1732	0.21954	0.17227	0.17881			258.801	-0.000497	0.13385	0.10193	0.0273	0.09282	0.10106
259.001	0.30935	0.29144	0.28844	0.32727	0.31563	0.30912	0.31367	0.28291			259.001	0.08046	0.17766	0.18369	0.17385	0.22036	0.17893	0.17976			259.001	-0.00127	0.13334	0.10293	0.0224	0.08277	0.09424
259.201	0.31849	0.29117	0.28683	0.32527	0.3217	0.29699	0.30575	0.28296			259.201	0.08133	0.18327	0.18629	0.17834	0.21761	0.17761	0.1824			259.201	-0.0026	0.13765	0.11664	0.03247	0.08196	0.09168
259.401	0.31068	0.29685	0.29062	0.33144	0.32211	0.30022	0.3066	0.27684			259.401	0.08361	0.17771	0.18422	0.17037	0.21873	0.17655	0.18078			259.401	-0.0023	0.13269	0.10265	0.02598	0.08516	0.10206
259.601	0.30056	0.29511	0.29032	0.3237	0.30208	0.30353	0.31088	0.28733			259.601	0.08136	0.17813	0.18086	0.17634	0.2182	0.17569	0.18062			259.601	-0.000945	0.13509	0.10323	0.02492	0.08467	0.09185
259.801	0.31139	0.29129	0.28937	0.32308	0.31469	0.30856	0.30742	0.28163			259.801	0.08468	0.1822	0.18753	0.17303	0.22233	0.17833	0.1816			259.801	-0.00203	0.12791	0.11166	0.02498	0.08716	0.08927
260.001	0.32093	0.29504	0.28976	0.32772	0.32289	0.30332	0.30694	0.27884			260.001	0.08321	0.17769	0.18692	0.1756	0.21959	0.17614	0.18192			260.001	-0.00197	0.13225	0.10961	0.03164	0.08992	0.09044
260.201	0.3101	0.29481	0.29407	0.32972	0.31722	0.30756	0.3089	0.28811			260.201	0.08135	0.17749	0.17907	0.17509	0.2175	0.17597	0.17852			260.201	0.000237	0.13846	0.10656	0.02645	0.0811	0.09961
260.401	0.30669	0.29359	0.28751	0.32374	0.30326	0.3074	0.30711	0.28493			260.401	0.08201	0.17961	0.187	0.17628	0.22306	0.17333	0.18182			260.401	-0.00109	0.13319	0.10882	0.03012	0.08661	0.09548
260.601	0.31632	0.29192	0.29117	0.32935	0.31987	0.3101	0.30851	0.28254			260.601	0.08005	0.1784	0.18537	0.17714	0.21571	0.1796	0.1782			260.601	-0.000872	0.13265	0.10351	0.02765	0.09301	0.09884
260.801	0.31885	0.29157	0.29339	0.33085	0.32467	0.30674	0.31009	0.28845			260.801	0.07973	0.1776	0.18666	0.17372	0.21539	0.18062	0.18413			260.801	-0.000789	0.13927	0.10849	0.02921	0.08018	0.09757
261.001	0.31843	0.29532	0.29519	0.33023	0.31366	0.30397	0.31052	0.28523			261.001	0.08341	0.18034	0.1845	0.18082	0.21681	0.17653	0.18521			261.001	-0.00108	0.13386	0.11524	0.02961	0.08791	0.09728
261.201	0.30906	0.29078	0.28681	0.32399	0.31207	0.3107	0.31265	0.28266			261.201	0.08115	0.18251	0.18625	0.17726	0.22305	0.1804	0.18167			261.201	0.000509	0.13217	0.10291	0.02731	0.09038	0.09911
261.401	0.31161	0.29282	0.28955	0.32953	0.31954	0.31311	0.30997	0.28656			261.401	0.08266	0.1819	0.19116	0.17879	0.21835	0.17878	0.17905			261.401	-0.00076	0.13686	0.1021	0.02626	0.08299	0.09245
261.601	0.31755	0.29771	0.29255	0.33094	0.32083	0.30466	0.31387	0.28459			261.601	0.0834	0.18573	0.19403	0.1824	0.21689	0.17475	0.18478			261.601	-0.000753	0.13388	0.11373	0.03582	0.08247	0.0924
261.801	0.31974	0.29484	0.29243	0.32565	0.32074	0.30509	0.31152	0.2801			261.801	0.08336	0.18462	0.1965	0.1791	0.2217	0.17447	0.18476			261.801	-0.00139	0.13247	0.11355	0.0281	0.09175	0.09458
262.001	0.30541	0.29502	0.29182	0.32818	0.3118	0.31251	0.31149	0.28701			262.001	0.0802	0.1774	0.18406	0.1726	0.22303	0.17782	0.18125			262.001	0.000893	0.1368	0.10299	0.02562	0.08851	0.10002
262.201	0.30844	0.2942	0.29647	0.32981	0.3172	0.31682	0.31383	0.28857			262.201	0.08048	0.17954	0.18877	0.17139	0.21978	0.17851	0.18312			262.201	-0.00178	0.13566	0.11023	0.03102	0.08134	0.08908
262.401	0.32422	0.29149	0.29462	0.33094	0.33167	0.30778	0.31095	0.27843			262.401	0.08056	0.18476	0.19783	0.1762	0.22421	0.17794	0.17963			262.401	-0.00348	0.13148	0.11248	0.03157	0.09116	0.09813
262.601	0.31754	0.30147	0.29411	0.33134	0.32133	0.30697	0.31409	0.28529			262.601	0.08071	0.17953	0.18768	0.17459	0.22239	0.17649	0.18107			262.601	-0.00164	0.13452	0.10944	0.02471	0.08637	0.10127
262.801	0.30866	0.29605	0.29373	0.33114	0.31407	0.31239	0.31032	0.2944			262.801	0.07998	0.17986	0.19037	0.1773	0.22219	0.17818	0.18002			262.801	-0.000266	0.14135	0.11158	0.03322	0.08176	0.09594
263.001	0.31253	0.29519	0.29029	0.32953	0.31956	0.31544	0.31654	0.28235			263.001	0.08448	0.18543	0.19524	0.17947	0.22029	0.17812	0.18218			263.001	-0.00189	0.13376	0.10744	0.02885	0.08988	0.09432
263.201	0.31713	0.29778	0.29567	0.3368	0.3316	0.31053	0.31374	0.28382			263.201	0.08117	0.1836	0.19165	0.17982	0.21983	0.18191	0.18106			263.201	-0.00284	0.13649	0.10864	0.02844	0.08262	0.09469
263.401	0.31613	0.29957	0.29692	0.33868	0.3215	0.30397	0.31428	0.2908			263.401	0.08223	0.18208	0.19287	0.17908	0.21467	0.18097	0.18559			263.401	-0.000757	0.13616	0.11523	0.03036	0.08293	0.0969
263.601	0.3138	0.2948	0.29323	0.33251	0.31748	0.31159	0.30727	0.2855			263.601	0.0825	0.18411	0.18964	0.17892	0.22065	0.17466	0.1893			263.601	0.000192	0.13714	0.11439	0.02793	0.0908	0.10093
263.801	0.3134	0.30007	0.29429	0.3331	0.32204	0.31578	0.31182	0.28845			263.801	0.08274	0.18318	0.19033	0.17852	0.22525	0.18198	0.17869			263.801	-0.00106	0.14073	0.10649	0.02555	0.08727	0.09908
264.001	0.32538	0.30364	0.30079	0.33613	0.32955	0.31131	0.3182	0.29415			264.001	0.08168	0.18575	0.1923	0.17545	0.21695	0.18172	0.18465			264.001	-0.00309	0.13711	0.10696	0.02936	0.08284	0.0941
264.201	0.3245	0.29943	0.29932	0.33443	0.32134	0.30302	0.31221	0.28969			264.201	0.08768	0.18506	0.1954	0.18273	0.21953	0.17925	0.18934			264.201	0.000119	0.13822	0.11618	0.03102	0.09571	0.09479
264.401	0.31492	0.29681	0.29302	0.335	0.32166	0.31421	0.31669	0.29046			264.401	0.08468	0.18684	0.18642	0.17643	0.2221	0.18012	0.18684			264.401	-0.000981	0.1396	0.10428	0.02885	0.09318	0.09987
264.601	0.31763	0.2957	0.29879	0.32893	0.32791	0.31761	0.31695	0.28956			264.601	0.08149	0.18086	0.18722	0.17707	0.22572	0.18025	0.18332			264.601	-0.00177	0.13795	0.10467	0.02639	0.08226	0.09604
264.801	0.32783	0.30224	0.29529	0.33627	0.33386	0.31011	0.3161	0.28879			264.801	0.08383	0.18827	0.19767	0.18332	0.22044	0.18056	0.18683			264.801	-0.00239	0.1342	0.11448	0.0366	0.08723	0.09643
265.001	0.32019	0.30277	0.29677	0.33862	0.32766	0.31241	0.31914	0.2907			265.001	0.08494	0.17966	0.18831	0.17957	0.2207	0.18121	0.18815			265.001	-0.00196	0.13808	0.10896	0.02942	0.09112	0.10315
265.201	0.30926	0.30093	0.29572	0.33327	0.31495	0.31566	0.31835	0.29926			265.201	0.08339	0.18174	0.19062	0.17775	0.22368	0.18141	0.18152			265.201	-0.000433	0.13182	0.10769	0.02309	0.08322	0.09687
265.401	0.31523	0.29633	0.29724	0.33439	0.32341	0.31661	0.31449	0.28765			265.401	0.08691	0.1831	0.19452	0.18144	0.22336	0.18378	0.18698			265.401	-0.0013	0.13833	0.1131	0.03258	0.08892	0.09556
265.601	0.33012	0.30035	0.29841	0.33714	0.33398	0.30957	0.31838	0.2918			265.601	0.08373	0.18741	0.19555	0.17367	0.2236	0.18039	0.18377			265.601	-0.00234	0.13827	0.11219	0.035	0.09311	0.09995
265.801	0.31821	0.3063	0.3011	0.34425	0.3274	0.31397	0.32254	0.29624			265.801	0.08199	0.18261	0.19398	0.1782	0.22201	0.18264	0.18807			265.801	-0.000234	0.1374	0.10869	0.02796	0.08668	0.10136
266.001	0.31367	0.29648	0.2965	0.33288	0.31389	0.31685	0.31666	0.29882			266.001	0.08297	0.18614	0.19413	0.18241	0.2226	0.17526	0.19197			266.001	-0.00181	0.1395	0.11521	0.032	0.09093	0.10052
266.201	0.32237	0.29555	0.29891	0.33596	0.32795	0.31533	0.31643	0.2874			266.201	0.08297	0.18581	0.1945	0.17804	0.22523	0.18019	0.18298			266.201	-0.00281	0.13848	0.11024	0.03595	0.09069	0.0997
266.401	0.3259	0.3044	0.29994	0.34309	0.3359	0.31768	0.32135	0.29354			266.401	0.08662	0.18225	0.19346	0.18232	0.22326	0.1834	0.18233			266.401	-0.00171	0.13996	0.11253	0.03452	0.08562	0.10146
266.601	0.3225	0.30702	0.30201	0.33539	0.32353	0.31332	0.31742	0.29561			266.601	0.08667	0.18832	0.1963	0.18136	0.22332	0.18121	0.19205			266.601	-0.000998	0.13761	0.11312	0.03384	0.08752	0.09814
266.801	0.31446	0.30125	0.30122	0.33776	0.32156	0.31788	0.32035	0.28906			266.801	0.08546	0.1847	0.19611	0.17745	0.22118	0.17892	0.18888			266.801	-0.000112	0.13754	0.10545	0.02487	0.08689	0.09802
267.001	0.31789	0.3082	0.29706	0.34261	0.3385	0.32504	0.31774	0.29361			267.001	0.08522	0.18093	0.19098	0.17794	0.22688	0.18544	0.18607			267.001	-0.000207	0.13808	0.1056	0.02712	0.09114	0.10075
267.201	0.32855	0.3066	0.30444	0.33949	0.33605	0.31437	0.31995	0.29805			267.201	0.08665	0.18296	0.19345	0.18075	0.22398	0.1816	0.18863			267.201	-0.00112	0.14152	0.1198	0.03385	0.08931	0.09675
267.401	0.32788	0.30779	0.29931	0.34489	0.32997	0.31239	0.32064	0.29302			267.401	0.08571	0.18661	0.20401	0.1792	0.22362	0.18051	0.18813			267.401	-0.00163	0.13925	0.11644	0.03332	0.09507	0.10592
267.601	0.31331	0.30327	0.29773	0.34232	0.32575	0.32227	0.32014	0.30009			267.601	0.08206	0.1855	0.18816	0.17639	0.22428	0.18565	0.18563			267.601	-0.00159	0.14316	0.10362	0.02549	0.09157	0.10009
267.801	0.31899	0.30471	0.3044	0.33918	0.33237	0.32183	0.32013	0.29485			267.801	0.08769	0.18315	0.19551	0.18058	0.22363	0.18347	0.19185			267.801	-0.0036	0.1359	0.11253	0.03234	0.08706	0.09571
268.001	0.33243	0.30883	0.30629	0.34776	0.33452	0.30794	0.31918	0.28809			268.001	0.08745	0.19209	0.19996	0.1848	0.22282	0.17901	0.19136			268.001	-0.00284	0.13793	0.11774	0.03774	0.09719	0.10104
268.201	0.31668	0.30762	0.30458	0.34326	0.32938	0.31396	0.32165	0.2955			268.201	0.08494	0.18781	0.19148	0.17318	0.2256	0.1875	0.18717			268.201	-0.000814	0.14305	0.10605	0.02675	0.09587	0.10342
268.401	0.31522	0.30241	0.30598	0.3411	0.32063	0.32321	0.32046	0.29705			268.401	0.08652	0.18545	0.19339	0.18302	0.22691	0.1853	0.19088			268.401	0.000484	0.14064	0.11223	0.03071	0.0892	0.09788
268.601	0.32585	0.30395	0.30391	0.34604	0.33073	0.31974	0.32552	0.29166			268.601	0.08976	0.18892	0.19656	0.18328	0.21796	0.18629	0.18468			268.601	-0.00216	0.13725	0.11393	0.03158	0.09717	0.09858
268.801	0.32688	0.31091	0.3048	0.34802	0.3423	0.31162	0.32064	0.29797			268.801	0.08241	0.18514	0.19463	0.17754	0.22572	0.18455	0.18295			268.801	-0.00124	0.14167	0.11207	0.03247	0.09223	0.10543
269.001	0.32001	0.31116	0.31014	0.34131	0.32191	0.31783	0.32471	0.304			269.001	0.08618	0.18664	0.19371	0.18711	0.22468	0.18313	0.19114			269.001	-0.00323	0.14099	0.11392	0.03237	0.08794	0.09965
269.201	0.32035	0.30012	0.30457	0.34073	0.32547	0.31277	0.32365	0.29833			269.201	0.08441	0.18748	0.19882	0.18127	0.22661	0.18259	0.18969			269.201	-0.00198	0.1368	0.11197	0.03183	0.09473	0.09809
269.401	0.31776	0.31001	0.30027	0.34669	0.33817	0.32514	0.32419	0.2948			269.401	0.08714	0.18704	0.1941	0.1774	0.22696	0.18687	0.18901			269.401	-0.00343	0.14017	0.10684	0.03559	0.09636	0.10209
269.601	0.33098	0.30944	0.30642	0.34474	0.33905	0.31718	0.32807	0.30274			269.601	0.08344	0.19123	0.19775	0.18393	0.22706	0.19142	0.19079			269.601	-0.00265	0.14248	0.11128	0.03007	0.08788	0.09734
269.801	0.32945	0.30748	0.30431	0.34285	0.32802	0.31451	0.32256	0.29563			269.801	0.08604	0.18679	0.20217	0.18441	0.22751	0.18301	0.19473			269.801	-0.00246	0.13901	0.11407	0.03253	0.09531	0.1047
270.001	0.31484	0.30293	0.30518	0.34728	0.32992	0.32062	0.32596	0.30155			270.001	0.08423	0.18074	0.19952	0.17791	0.22675	0.18531	0.18773			270.001	-0.000999	0.13952	0.10652	0.02753	0.09754	0.10026
270.201	0.32292	0.30394	0.30832	0.34311	0.33654	0.32692	0.32644	0.30167			270.201	0.08584	0.1885	0.19405	0.18315	0.22628	0.19187	0.18851			270.201	-0.00234	0.13764	0.10966	0.02909	0.0862	0.09694
270.401	0.33765	0.30806	0.30327	0.34532	0.34011	0.3139	0.32415	0.30014			270.401	0.08694	0.18879	0.20049	0.18638	0.22679	0.18492	0.19481			270.401	-0.00179	0.14188	0.12311	0.0337	0.09483	0.09763
270.601	0.33222	0.30964	0.30729	0.34753	0.33248	0.31979	0.3288	0.30032			270.601	0.08723	0.19244	0.20109	0.1827	0.22255	0.18288	0.18928			270.601	-0.001	0.13676	0.11147	0.03206	0.09621	0.10519
270.801	0.31838	0.30419	0.30646	0.34555	0.3275	0.32769	0.32785	0.30531			270.801	0.08677	0.18404	0.19412	0.18473	0.22516	0.19171	0.19002			270.801	-0.00203	0.13966	0.10276	0.03063	0.09213	0.10343
271.001	0.33129	0.30796	0.30524	0.34439	0.33822	0.32178	0.32298	0.2975			271.001	0.08489	0.18646	0.19487	0.18258	0.22813	0.18325	0.19089			271.001	-0.00397	0.13994	0.11309	0.03479	0.09294	0.09887
271.201	0.33357	0.31182	0.30333	0.35132	0.34651	0.31895	0.32619	0.30182			271.201	0.08488	0.18943	0.20314	0.18635	0.22597	0.18604	0.19125			271.201	-0.00153	0.14015	0.11354	0.03388	0.09769	0.10151
271.401	0.32963	0.31539	0.3065	0.35376	0.33479	0.31991	0.33132	0.30647			271.401	0.08488	0.18863	0.1995	0.18484	0.22635	0.19218	0.19192			271.401	-0.00351	0.14132	0.11151	0.0349	0.09232	0.10516
271.601	0.31933	0.30707	0.30926	0.34416	0.32557	0.31773	0.32561	0.30627			271.601	0.08658	0.18512	0.20106	0.18647	0.22248	0.18735	0.19779			271.601	-0.00258	0.14294	0.11868	0.0331	0.0968	0.09546
271.801	0.33055	0.31165	0.30559	0.34553	0.34477	0.32277	0.32691	0.30112			271.801	0.08872	0.19073	0.19699	0.18541	0.22653	0.18894	0.1872			271.801	-0.00158	0.13752	0.11238	0.03272	0.09837	0.09958
272.001	0.3346	0.31672	0.30631	0.3543	0.34234	0.32407	0.33349	0.30456			272.001	0.08644	0.18935	0.20346	0.17609	0.23147	0.19127	0.1933			272.001	-0.000732	0.14634	0.11428	0.03441	0.09174	0.1022
272.201	0.33083	0.31365	0.30859	0.34839	0.32845	0.32291	0.32652	0.30383			272.201	0.08624	0.19047	0.2014	0.18645	0.22773	0.18628	0.20141			272.201	-0.00154	0.14242	0.12237	0.03566	0.09415	0.10493
272.401	0.3219	0.30394	0.30565	0.35171	0.3323	0.33016	0.32632	0.307			272.401	0.09009	0.18362	0.20036	0.18523	0.223	0.18687	0.19307			272.401	-0.000881	0.13844	0.11217	0.03414	0.10064	0.10275
272.601	0.33658	0.31266	0.31222	0.35176	0.346	0.3301	0.33374	0.30543			272.601	0.08469	0.18586	0.19584	0.18056	0.22978	0.18823	0.1886			272.601	-0.00319	0.13969	0.10261	0.03136	0.08892	0.10238
272.801	0.33638	0.31082	0.31019	0.35241	0.34169	0.32021	0.32876	0.30424			272.801	0.08679	0.19549	0.20257	0.18796	0.22679	0.18961	0.19596			272.801	-0.00169	0.14126	0.11974	0.02832	0.08913	0.09739
273.001	0.32556	0.31793	0.31014	0.34834	0.33237	0.32467	0.32659	0.30243			273.001	0.08697	0.18983	0.20337	0.18621	0.22216	0.18363	0.19452			273.001	-0.000738	0.13882	0.1188	0.02683	0.10404	0.10703
273.201	0.3188	0.31223	0.30837	0.35522	0.3376	0.3385	0.33137	0.30746			273.201	0.08563	0.18841	0.19484	0.18159	0.23172	0.18508	0.19048			273.201	-0.000179	0.1412	0.11108	0.03243	0.09545	0.1058
273.401	0.33152	0.31129	0.31081	0.35289	0.34392	0.32907	0.33178	0.30826			273.401	0.08644	0.19112	0.19547	0.18975	0.23142	0.18684	0.19822			273.401	-0.00226	0.14075	0.11255	0.03193	0.0944	0.10146
273.601	0.33702	0.31161	0.31422	0.34921	0.3464	0.31881	0.33205	0.30175			273.601	0.08916	0.19432	0.20302	0.18807	0.22776	0.18784	0.19244			273.601	-0.00269	0.13752	0.11806	0.03343	0.09902	0.09388
273.801	0.32108	0.31661	0.31217	0.35191	0.33459	0.32536	0.32816	0.30977			273.801	0.08806	0.19303	0.19724	0.18297	0.2295	0.19091	0.1979			273.801	-0.00239	0.14267	0.11373	0.03305	0.09689	0.10528
274.001	0.32202	0.31115	0.3166	0.35105	0.33369	0.33352	0.33362	0.30719			274.001	0.0857	0.19096	0.20079	0.18143	0.22794	0.18997	0.19288			274.001	-0.00144	0.14379	0.12012	0.03252	0.09378	0.10549
274.201	0.33521	0.31973	0.31101	0.34829	0.3446	0.33005	0.33321	0.29688			274.201	0.08736	0.19643	0.20285	0.18694	0.22941	0.19004	0.19946			274.201	-0.00131	0.13801	0.11404	0.03396	0.10109	0.09745
274.401	0.32991	0.31773	0.31386	0.35394	0.34528	0.32463	0.33502	0.31144			274.401	0.08794	0.1891	0.19925	0.18297	0.23113	0.19117	0.18527			274.401	-0.00211	0.14641	0.10862	0.02908	0.09952	0.099
274.601	0.32341	0.315	0.31567	0.34698	0.33156	0.32753	0.33181	0.31234			274.601	0.0859	0.19713	0.20499	0.18631	0.2285	0.18905	0.19918			274.601	-0.00313	0.14438	0.11746	0.04153	0.09668	0.1034
274.801	0.33272	0.31326	0.30696	0.34703	0.33608	0.32603	0.33358	0.30167			274.801	0.0905	0.1941	0.20319	0.19041	0.22868	0.18955	0.19954			274.801	-0.000384	0.14428	0.11575	0.03824	0.0985	0.10299
275.001	0.33957	0.31912	0.31341	0.35699	0.34935	0.3304	0.33263	0.31059			275.001	0.08538	0.19183	0.19612	0.18387	0.23107	0.18789	0.18775			275.001	-0.00179	0.14232	0.1084	0.03224	0.09897	0.10232
275.201	0.33903	0.32186	0.31645	0.35446	0.34585	0.32399	0.33306	0.31499			275.201	0.08453	0.19266	0.20078	0.1823	0.22975	0.19068	0.19447			275.201	-0.00186	0.14204	0.11449	0.03311	0.0926	0.10113
275.401	0.33549	0.31393	0.31518	0.3488	0.33636	0.3251	0.32859	0.31171			275.401	0.08747	0.19829	0.20928	0.18926	0.2266	0.18751	0.19704			275.401	-0.0029	0.14379	0.12243	0.0351	0.09821	0.10167
275.601	0.32945	0.31584	0.30908	0.35573	0.34342	0.33609	0.33423	0.30203			275.601	0.08676	0.19309	0.20734	0.18368	0.23212	0.18847	0.19908			275.601	-0.00258	0.14307	0.1139	0.03155	0.10434	0.10698
275.801	0.33799	0.3196	0.31267	0.35174	0.34676	0.33087	0.33745	0.31636			275.801	0.08806	0.19302	0.19809	0.18692	0.23317	0.18783	0.19527			275.801	-0.00259	0.14313	0.10932	0.03069	0.09314	0.10398
276.001	0.34664	0.31985	0.31398	0.35677	0.34369	0.31883	0.33158	0.3079			276.001	0.08768	0.19636	0.20863	0.1897	0.22881	0.1872	0.19411			276.001	-0.00304	0.14522	0.11606	0.02486	0.09212	0.09744
276.201	0.33223	0.31981	0.31088	0.35751	0.33793	0.33347	0.33828	0.31023			276.201	0.09025	0.19586	0.21036	0.18891	0.23335	0.19154	0.19724			276.201	-0.0012	0.14448	0.11633	0.03288	0.09515	0.10892
276.401	0.32917	0.31668	0.31568	0.35482	0.33665	0.33757	0.33504	0.31448			276.401	0.08839	0.19315	0.20057	0.18878	0.23221	0.1914	0.19368			276.401	-0.000442	0.14603	0.11127	0.03504	0.0971	0.10445
276.601	0.34531	0.3172	0.31535	0.35001	0.34714	0.32989	0.33538	0.30671			276.601	0.08995	0.19319	0.19762	0.19136	0.23404	0.19273	0.19765			276.601	-0.00152	0.14248	0.12196	0.03792	0.09441	0.10036
276.801	0.34294	0.31783	0.31514	0.35536	0.35003	0.3255	0.33639	0.30675			276.801	0.08874	0.1997	0.19766	0.1886	0.23643	0.18771	0.19274			276.801	-0.00122	0.14494	0.11354	0.03651	0.10464	0.10193
277.001	0.33062	0.32159	0.31084	0.35611	0.3366	0.33657	0.33698	0.31423			277.001	0.08875	0.1974	0.20145	0.1862	0.23249	0.18892	0.19596			277.001	-0.00155	0.1459	0.11349	0.03639	0.09496	0.10751
277.201	0.3363	0.31571	0.31487	0.35521	0.34143	0.33972	0.33519	0.31411			277.201	0.08835	0.19452	0.20484	0.1936	0.23417	0.18879	0.19884			277.201	-0.000824	0.14864	0.12531	0.03425	0.09698	0.10431
277.401	0.34653	0.32054	0.31905	0.36177	0.35752	0.33267	0.33213	0.30986			277.401	0.08794	0.19826	0.20452	0.18738	0.23047	0.19291	0.19484			277.401	-0.00103	0.14563	0.11612	0.03395	0.10626	0.10188
277.601	0.34525	0.31898	0.31814	0.36007	0.34808	0.33703	0.34005	0.31671			277.601	0.08977	0.19342	0.20151	0.18695	0.23328	0.19228	0.19646			277.601	-0.00362	0.14871	0.11452	0.03409	0.08823	0.10373
277.801	0.33184	0.31798	0.31818	0.3556	0.33668	0.33671	0.33773	0.31957			277.801	0.0897	0.19919	0.20878	0.19531	0.2342	0.19394	0.1971			277.801	-0.00438	0.14501	0.12295	0.04212	0.09398	0.1025
278.001	0.33252	0.31772	0.31783	0.35992	0.34585	0.33795	0.33155	0.30777			278.001	0.08798	0.19705	0.20213	0.19382	0.23654	0.19312	0.20234			278.001	-0.00257	0.13991	0.11906	0.03825	0.10284	0.10646
278.201	0.34275	0.32515	0.31586	0.36028	0.3524	0.33676	0.34068	0.3147			278.201	0.08875	0.19699	0.20114	0.18512	0.23955	0.19262	0.19291			278.201	-0.000942	0.14337	0.10687	0.03785	0.09787	0.10535
278.401	0.33987	0.31986	0.31911	0.35831	0.34439	0.3305	0.34004	0.31558			278.401	0.08672	0.20061	0.20179	0.1909	0.23121	0.19406	0.20024			278.401	-0.00204	0.14653	0.12099	0.03487	0.0914	0.10265
278.601	0.33654	0.32332	0.31403	0.36033	0.34327	0.33444	0.33878	0.30926			278.601	0.09197	0.19584	0.20731	0.1916	0.23134	0.19445	0.19362			278.601	-0.00122	0.13757	0.12198	0.03369	0.09851	0.10002
278.801	0.32996	0.32242	0.32092	0.36176	0.3508	0.34251	0.34211	0.31139			278.801	0.08823	0.19363	0.20429	0.18834	0.22946	0.19208	0.19508			278.801	0.000126	0.14621	0.11271	0.03415	0.09767	0.10813
279.001	0.34419	0.32086	0.32187	0.3594	0.35221	0.33761	0.33686	0.3191			279.001	0.08997	0.19855	0.20334	0.19791	0.23429	0.19153	0.1978			279.001	-0.00087	0.14254	0.12022	0.03174	0.09579	0.10333
279.201	0.34266	0.32389	0.3245	0.35766	0.34759	0.33463	0.33856	0.31107			279.201	0.09079	0.1961	0.2053	0.19039	0.23559	0.19197	0.19615			279.201	-0.00414	0.14154	0.12176	0.03614	0.10111	0.10095
279.401	0.33003	0.32687	0.31984	0.35873	0.34795	0.34456	0.34235	0.31837			279.401	0.08907	0.19976	0.20557	0.1909	0.23691	0.19546	0.19544			279.401	-0.00201	0.14599	0.11799	0.03974	0.09802	0.10671
279.601	0.33701	0.32204	0.31811	0.35718	0.34628	0.34226	0.33949	0.31745			279.601	0.08894	0.19786	0.20179	0.1949	0.23429	0.1941	0.1973			279.601	0.000278	0.14912	0.11563	0.03342	0.09349	0.11184
279.801	0.35137	0.32301	0.32084	0.35943	0.35696	0.33303	0.33737	0.31235			279.801	0.09189	0.19855	0.20543	0.19919	0.23206	0.19068	0.20597			279.801	-0.00177	0.13896	0.11782	0.04083	0.10491	0.10359
280.001	0.34445	0.32814	0.32257	0.36119	0.35028	0.34116	0.34074	0.31642			280.001	0.09021	0.19884	0.20635	0.18836	0.23644	0.19486	0.1964			280.001	-0.00162	0.14269	0.11492	0.03954	0.09829	0.1044
280.201	0.33271	0.32259	0.32202	0.35787	0.34058	0.34119	0.34395	0.31963			280.201	0.0889	0.19966	0.20854	0.19012	0.23445	0.19205	0.20094			280.201	-0.00358	0.14848	0.12067	0.04114	0.0901	0.10715
280.401	0.34182	0.32251	0.32101	0.35826	0.34789	0.34057	0.33867	0.31311			280.401	0.09258	0.19953	0.20648	0.19556	0.23145	0.1936	0.2025			280.401	-0.00233	0.1476	0.11992	0.04381	0.10218	0.10617
280.601	0.34917	0.32491	0.32163	0.36067	0.36138	0.33914	0.34065	0.31693			280.601	0.08858	0.1961	0.20597	0.19214	0.23399	0.19712	0.20007			280.601	-0.00282	0.14642	0.11199	0.0393	0.09885	0.10282
280.801	0.3425	0.32915	0.32492	0.36785	0.35121	0.33923	0.34066	0.32272			280.801	0.0864	0.20291	0.20309	0.19313	0.23961	0.19431	0.19847			280.801	-0.00403	0.14628	0.1166	0.03772	0.09069	0.10463
281.001	0.34315	0.32154	0.32094	0.35828	0.34482	0.33564	0.33649	0.31773			281.001	0.09269	0.20384	0.20922	0.19784	0.23157	0.19391	0.20198			281.001	-0.00142	0.1446	0.12741	0.04568	0.09775	0.10918
281.201	0.34323	0.33011	0.32262	0.36297	0.35489	0.34417	0.33702	0.31747			281.201	0.09311	0.1979	0.21298	0.19299	0.23722	0.19567	0.19711			281.201	-0.000504	0.14651	0.11513	0.03992	0.10321	0.11044
281.401	0.35481	0.32867	0.32568	0.37017	0.3607	0.33791	0.3413	0.32435			281.401	0.08973	0.2002	0.19984	0.19247	0.23354	0.19178	0.1985			281.401	-0.00169	0.1473	0.1101	0.03941	0.09042	0.10931
281.601	0.34924	0.33036	0.32669	0.36271	0.34654	0.33736	0.341	0.32148			281.601	0.09121	0.19901	0.2091	0.19417	0.23462	0.19451	0.2018			281.601	-0.00437	0.14517	0.12591	0.04572	0.09997	0.10398
281.801	0.34616	0.32627	0.32217	0.36001	0.35117	0.34109	0.34216	0.31789			281.801	0.08846	0.20282	0.21453	0.19675	0.23702	0.19539	0.20147			281.801	-0.0019	0.14583	0.1178	0.04095	0.09826	0.11353
282.001	0.34343	0.32455	0.32348	0.36366	0.35614	0.34765	0.34337	0.32007			282.001	0.08806	0.19648	0.20867	0.19382	0.23818	0.19477	0.19978			282.001	-0.000437	0.14962	0.11937	0.03278	0.09999	0.11513
282.201	0.35957	0.32877	0.32537	0.36055	0.35637	0.34143	0.34423	0.32228			282.201	0.08888	0.19323	0.20204	0.19274	0.23712	0.19681	0.19697			282.201	-0.00144	0.14366	0.11963	0.03921	0.09482	0.10364
282.401	0.35188	0.3268	0.32383	0.36682	0.36216	0.3397	0.34545	0.31953			282.401	0.09191	0.19746	0.20524	0.19617	0.23508	0.19565	0.19817			282.401	-0.0018	0.14221	0.12331	0.04511	0.10515	0.10681
282.601	0.33679	0.3276	0.32424	0.36364	0.34581	0.3521	0.34445	0.32412			282.601	0.09156	0.19962	0.2057	0.19484	0.238	0.19568	0.19875			282.601	-0.00176	0.14663	0.11494	0.03623	0.09534	0.11093
282.801	0.35401	0.32597	0.32384	0.36375	0.35073	0.34654	0.34526	0.32343			282.801	0.09277	0.20115	0.20833	0.20041	0.23528	0.19327	0.2007			282.801	-0.000811	0.14767	0.11808	0.03356	0.09808	0.10521
283.001	0.35424	0.33244	0.32529	0.36785	0.36382	0.33742	0.3453	0.3178			283.001	0.09315	0.19784	0.20714	0.19219	0.23354	0.19228	0.20255			283.001	-2.5e-05	0.13766	0.1203	0.04209	0.10334	0.10978
283.201	0.34721	0.33364	0.33228	0.36827	0.35509	0.34355	0.34657	0.32612			283.201	0.08699	0.19943	0.20127	0.19796	0.24274	0.19712	0.20003			283.201	-0.00118	0.14627	0.11731	0.04366	0.09671	0.10423
283.401	0.34618	0.32764	0.32806	0.36429	0.34474	0.34595	0.3465	0.32538			283.401	0.09324	0.20089	0.21074	0.19943	0.23673	0.19356	0.20312			283.401	-0.00196	0.1497	0.12249	0.04306	0.09291	0.10867
283.601	0.35012	0.32853	0.32377	0.36702	0.35697	0.34865	0.34652	0.31919			283.601	0.09029	0.2015	0.21125	0.1969	0.23854	0.19295	0.20365			283.601	-0.000525	0.14533	0.11768	0.04452	0.10621	0.11169
283.801	0.34993	0.32703	0.32495	0.37291	0.3658	0.34697	0.3495	0.32692			283.801	0.09158	0.20024	0.20773	0.19819	0.24025	0.19825	0.20118			283.801	-0.00107	0.14682	0.11016	0.04183	0.0991	0.10611
284.001	0.35368	0.33475	0.33186	0.36455	0.3484	0.346	0.34699	0.32466			284.001	0.09219	0.20165	0.20931	0.19629	0.23974	0.19799	0.20161			284.001	-0.00276	0.14747	0.12052	0.0454	0.09403	0.10727
284.201	0.34145	0.33317	0.32657	0.36357	0.34597	0.34538	0.34888	0.32227			284.201	0.09206	0.20451	0.21324	0.20003	0.23741	0.20058	0.20152			284.201	-0.00192	0.1432	0.13196	0.04488	0.10283	0.10679
284.401	0.34823	0.33509	0.32445	0.36841	0.35761	0.35438	0.34442	0.3253			284.401	0.09348	0.20005	0.21155	0.19649	0.24443	0.20154	0.20204			284.401	0.00021	0.14966	0.11499	0.03924	0.10287	0.11172
284.601	0.35372	0.33334	0.33223	0.37078	0.36367	0.34273	0.34957	0.32413			284.601	0.0906	0.20054	0.206	0.19353	0.23622	0.19605	0.20282			284.601	-0.000766	0.14618	0.11882	0.04144	0.09551	0.10812
284.801	0.35385	0.33098	0.33018	0.36895	0.35657	0.33925	0.34797	0.32228			284.801	0.09126	0.20536	0.21227	0.19995	0.23684	0.19562	0.2002			284.801	-0.00339	0.14846	0.12355	0.04762	0.10292	0.1068
285.001	0.34658	0.33428	0.32292	0.36601	0.35261	0.35276	0.35559	0.32839			285.001	0.09076	0.20778	0.21077	0.19221	0.24104	0.19807	0.20002			285.001	-0.00168	0.14735	0.12067	0.04114	0.09863	0.11508
285.201	0.34906	0.3296	0.32515	0.36852	0.35904	0.35062	0.35297	0.32758			285.201	0.09012	0.2031	0.20413	0.19949	0.24167	0.19877	0.20663			285.201	-0.00274	0.15137	0.12105	0.04325	0.09608	0.10949
285.401	0.35768	0.33469	0.33054	0.37366	0.36838	0.33696	0.34672	0.3233			285.401	0.09563	0.2056	0.21451	0.19677	0.23403	0.19715	0.2035			285.401	-0.00186	0.14526	0.12145	0.04282	0.10553	0.10385
285.601	0.353	0.33361	0.33151	0.3707	0.35471	0.34764	0.35198	0.32696			285.601	0.09247	0.20553	0.20931	0.19379	0.23898	0.19724	0.20546			285.601	-0.00214	0.14707	0.12198	0.04424	0.10555	0.11312
285.801	0.34739	0.33156	0.33004	0.36827	0.3524	0.35311	0.35205	0.33125			285.801	0.09204	0.20173	0.21621	0.19367	0.23864	0.19411	0.2049			285.801	-0.000412	0.15106	0.11844	0.04316	0.09783	0.10979
286.001	0.35592	0.32657	0.32942	0.37151	0.36408	0.34959	0.34775	0.32633			286.001	0.09304	0.19957	0.21492	0.19728	0.23715	0.19562	0.20918			286.001	-0.00111	0.14828	0.1254	0.04196	0.10325	0.11
286.201	0.35567	0.33714	0.33114	0.37636	0.36752	0.34471	0.35179	0.32526			286.201	0.09124	0.20147	0.21192	0.19373	0.2395	0.1992	0.20033			286.201	-1.5e-05	0.14821	0.11345	0.04222	0.10498	0.11217
286.401	0.35037	0.33347	0.33162	0.37471	0.35596	0.34912	0.34933	0.33357			286.401	0.09128	0.20388	0.20584	0.19896	0.24082	0.2033	0.20205			286.401	-0.0022	0.15016	0.11691	0.04315	0.09239	0.10979
286.601	0.35155	0.33297	0.331	0.36903	0.35781	0.34783	0.34917	0.3278			286.601	0.09191	0.20539	0.21938	0.20314	0.23547	0.19902	0.21072			286.601	-0.00266	0.14958	0.12799	0.04567	0.1044	0.10966
286.801	0.35764	0.33933	0.33038	0.37483	0.36485	0.34892	0.35223	0.32445			286.801	0.0934	0.20654	0.21082	0.20267	0.24071	0.20037	0.20925			286.801	-0.00179	0.14688	0.11998	0.04279	0.09932	0.10988
287.001	0.35948	0.3334	0.33396	0.37388	0.36298	0.34616	0.35465	0.33251			287.001	0.09337	0.20185	0.20479	0.19551	0.24196	0.20359	0.20028			287.001	-0.00129	0.14733	0.11396	0.03662	0.09425	0.11095
287.201	0.35632	0.3358	0.33745	0.36815	0.3538	0.34496	0.34681	0.32732			287.201	0.09439	0.20608	0.21088	0.20355	0.24592	0.19854	0.20599			287.201	-0.00123	0.14554	0.12847	0.04225	0.10392	0.10721
287.401	0.35084	0.33142	0.327	0.37416	0.35601	0.35254	0.34897	0.32504			287.401	0.09525	0.21034	0.21705	0.19999	0.24198	0.19684	0.20569			287.401	-0.000488	0.14835	0.12754	0.04399	0.10647	0.11344
287.601	0.35893	0.33616	0.33394	0.37403	0.36688	0.35839	0.35652	0.33201			287.601	0.08973	0.20213	0.20834	0.19648	0.23995	0.1996	0.20494			287.601	-0.00168	0.15358	0.11607	0.0378	0.10118	0.11518
287.801	0.36554	0.33641	0.33601	0.37593	0.35968	0.3458	0.34901	0.32707			287.801	0.09436	0.20873	0.21208	0.20255	0.23939	0.20158	0.20815			287.801	-0.00177	0.151	0.12184	0.04378	0.09917	0.10605
288.001	0.3521	0.33761	0.33203	0.37798	0.36185	0.34823	0.35468	0.33128			288.001	0.09309	0.20503	0.21254	0.19776	0.24257	0.19793	0.20507			288.001	-0.00282	0.14966	0.11973	0.0472	0.10624	0.11155
288.201	0.34839	0.33593	0.33387	0.37197	0.3568	0.35538	0.35475	0.33591			288.201	0.0912	0.19998	0.21407	0.19595	0.24082	0.20449	0.20205			288.201	-0.00233	0.14706	0.12475	0.04355	0.10275	0.11374
288.401	0.36251	0.33962	0.33263	0.3702	0.36725	0.35927	0.35346	0.3303			288.401	0.0929	0.20502	0.21291	0.20048	0.24196	0.2	0.20843			288.401	-0.00076	0.15441	0.1312	0.04184	0.10127	0.1066
288.601	0.36581	0.33648	0.33498	0.37697	0.3733	0.34675	0.35724	0.32661			288.601	0.09213	0.20986	0.21505	0.20034	0.24403	0.19862	0.20547			288.601	-0.000518	0.14923	0.12022	0.04364	0.10768	0.10871
288.801	0.348	0.33844	0.33795	0.37822	0.35941	0.35602	0.35584	0.33677			288.801	0.09384	0.20586	0.21349	0.19873	0.24514	0.20333	0.20242			288.801	-0.00499	0.15244	0.12615	0.04518	0.10366	0.11185
289.001	0.35251	0.33698	0.3346	0.36913	0.35447	0.3517	0.35592	0.33024			289.001	0.09492	0.20402	0.21736	0.20288	0.2414	0.2009	0.21037			289.001	-0.00288	0.15067	0.12494	0.04682	0.09535	0.10921
289.201	0.36229	0.33829	0.3391	0.37791	0.37251	0.34992	0.35418	0.32497			289.201	0.09416	0.20633	0.21673	0.20249	0.24235	0.1983	0.21042			289.201	-0.00098	0.15101	0.12387	0.04379	0.10586	0.10933
289.401	0.35779	0.34575	0.33698	0.38041	0.36948	0.35325	0.35763	0.33637			289.401	0.09029	0.20434	0.20777	0.19857	0.24293	0.20101	0.20335			289.401	-0.000999	0.14644	0.11873	0.04115	0.10612	0.10949
289.601	0.35521	0.34056	0.33786	0.37789	0.35206	0.35096	0.35553	0.33849			289.601	0.09302	0.2074	0.21241	0.20399	0.24232	0.20102	0.21047			289.601	-0.00349	0.15456	0.1247	0.04553	0.09746	0.10959
289.801	0.35561	0.34189	0.33513	0.37756	0.36022	0.35327	0.35457	0.32997			289.801	0.09164	0.2148	0.21933	0.20059	0.24209	0.19998	0.20996			289.801	-0.00305	0.15165	0.12589	0.04222	0.10911	0.11139
290.001	0.35993	0.34242	0.33677	0.37744	0.37361	0.3523	0.36261	0.33396			290.001	0.09391	0.2075	0.21554	0.19786	0.24568	0.20128	0.20648			290.001	-0.00193	0.15238	0.11395	0.04334	0.10222	0.11568
290.201	0.36595	0.34333	0.33467	0.37969	0.3643	0.3492	0.35849	0.33829			290.201	0.09284	0.20169	0.21148	0.19973	0.24033	0.20292	0.20939			290.201	-0.00305	0.14881	0.11848	0.04312	0.09725	0.10793
290.401	0.35485	0.33705	0.33162	0.37824	0.3593	0.3504	0.35741	0.33441			290.401	0.09549	0.20775	0.21628	0.20467	0.24125	0.19973	0.21127			290.401	-0.00267	0.15047	0.13119	0.04631	0.10899	0.10797
290.601	0.3527	0.34201	0.33851	0.37508	0.36972	0.366	0.36326	0.33708			290.601	0.09422	0.20484	0.21888	0.20197	0.24641	0.20276	0.21095			290.601	-0.000933	0.15488	0.12352	0.04632	0.10689	0.11783
290.801	0.36387	0.3435	0.34075	0.38256	0.37447	0.35554	0.35941	0.33741			290.801	0.09458	0.20576	0.2118	0.20421	0.24227	0.19876	0.20916			290.801	-0.00256	0.15562	0.11724	0.04205	0.10171	0.11539
291.001	0.36511	0.34057	0.34243	0.38249	0.36421	0.34671	0.35579	0.33256			291.001	0.09582	0.20943	0.21477	0.20454	0.24352	0.20237	0.21494			291.001	-0.000258	0.14939	0.12627	0.04877	0.10371	0.10717
291.201	0.34984	0.34586	0.33688	0.37904	0.36598	0.35892	0.35774	0.33919			291.201	0.09469	0.21002	0.21508	0.20092	0.24345	0.20548	0.20334			291.201	-0.00355	0.15048	0.12333	0.04389	0.10539	0.11266
291.401	0.35167	0.3423	0.33507	0.3833	0.36319	0.36341	0.36457	0.33636			291.401	0.09395	0.20694	0.21631	0.19849	0.24453	0.20304	0.20996			291.401	-0.00186	0.15652	0.11989	0.0427	0.09746	0.11272
291.601	0.36938	0.34197	0.33865	0.37787	0.3752	0.34882	0.35917	0.33382			291.601	0.09629	0.21111	0.2175	0.2047	0.24259	0.20173	0.21742			291.601	-0.00216	0.15091	0.12687	0.04285	0.10932	0.1097
291.801	0.36546	0.34763	0.3418	0.38079	0.37104	0.34703	0.36015	0.33353			291.801	0.09629	0.20458	0.21922	0.19725	0.24366	0.20224	0.20786			291.801	-0.00228	0.15211	0.12227	0.04177	0.11288	0.1119
292.001	0.35674	0.34527	0.34335	0.38017	0.36418	0.35726	0.35518	0.3452			292.001	0.09414	0.20485	0.2168	0.19667	0.24413	0.20909	0.20576			292.001	-0.00188	0.15318	0.12411	0.04541	0.10139	0.11423
292.201	0.35995	0.33785	0.34247	0.37557	0.36405	0.35593	0.35727	0.33823			292.201	0.09392	0.20925	0.22273	0.20192	0.24418	0.2017	0.21493			292.201	-0.0027	0.15678	0.12986	0.04491	0.10187	0.10958
292.401	0.36202	0.34164	0.34041	0.38338	0.37569	0.3568	0.36183	0.33225			292.401	0.09504	0.20962	0.21989	0.19996	0.24538	0.20469	0.21226			292.401	-0.00184	0.15258	0.12156	0.04543	0.1105	0.11493
292.601	0.36317	0.34633	0.34178	0.38253	0.3678	0.35369	0.35966	0.33857			292.601	0.09389	0.20431	0.21252	0.20091	0.24677	0.20765	0.20241			292.601	-0.0017	0.15409	0.11933	0.04092	0.10612	0.11395
292.801	0.35375	0.34697	0.34048	0.37297	0.35935	0.35384	0.35701	0.34215			292.801	0.09439	0.20901	0.21828	0.20162	0.2471	0.20357	0.21142			292.801	-0.00286	0.15082	0.12798	0.04637	0.10582	0.10866
293.001	0.35983	0.34731	0.34317	0.38189	0.37086	0.36398	0.36174	0.33919			293.001	0.09699	0.21342	0.2216	0.2056	0.24232	0.20235	0.21065			293.001	-0.00222	0.15485	0.13099	0.04769	0.111	0.11264
293.201	0.36337	0.35006	0.34223	0.38541	0.3793	0.36072	0.35966	0.34661			293.201	0.09248	0.20617	0.2132	0.20335	0.24593	0.20345	0.21044			293.201	-0.00222	0.15384	0.12177	0.04426	0.10424	0.1119
293.401	0.36671	0.3447	0.34535	0.38459	0.37141	0.35097	0.36299	0.33711			293.401	0.0952	0.20988	0.21526	0.20637	0.24701	0.20237	0.21435			293.401	-0.004	0.15525	0.11781	0.04329	0.10606	0.11281
293.601	0.35853	0.34461	0.33955	0.38046	0.36768	0.36547	0.35909	0.33822			293.601	0.09676	0.20977	0.22139	0.20201	0.24841	0.20283	0.20627			293.601	-0.00352	0.1496	0.12466	0.0459	0.10993	0.11258
293.801	0.36275	0.34834	0.34501	0.38548	0.37251	0.36526	0.36485	0.34296			293.801	0.09451	0.21048	0.21742	0.20014	0.24539	0.2067	0.21009			293.801	-0.00242	0.15554	0.12326	0.04305	0.10664	0.11641
294.001	0.36601	0.3456	0.34608	0.38399	0.37624	0.35337	0.36129	0.34084			294.001	0.09564	0.2094	0.2179	0.20857	0.24551	0.20329	0.21459			294.001	-0.00188	0.15369	0.12711	0.04563	0.10279	0.11175
294.201	0.37047	0.3452	0.34456	0.38418	0.36918	0.35418	0.35789	0.33611			294.201	0.0974	0.21224	0.22049	0.20415	0.24485	0.19912	0.21229			294.201	-0.00149	0.15061	0.12166	0.04676	0.1143	0.11034
294.401	0.35907	0.34734	0.34738	0.38689	0.36503	0.35956	0.36183	0.34794			294.401	0.09484	0.20939	0.21985	0.20621	0.24683	0.20754	0.20472			294.401	-0.00209	0.15103	0.12212	0.04828	0.10054	0.11866
294.601	0.36639	0.34454	0.34495	0.38841	0.37079	0.36084	0.36298	0.34413			294.601	0.0974	0.20835	0.22144	0.2079	0.24712	0.20536	0.21683			294.601	-0.00243	0.15815	0.13272	0.05219	0.10448	0.11023
294.801	0.37124	0.35128	0.34595	0.38381	0.38005	0.35466	0.36503	0.33666			294.801	0.09574	0.21094	0.22093	0.20925	0.24628	0.20374	0.21533			294.801	-0.00148	0.14977	0.13237	0.04698	0.11225	0.11168
295.001	0.35851	0.35175	0.34614	0.38851	0.37008	0.36211	0.36359	0.35277			295.001	0.09553	0.21058	0.2168	0.20238	0.24645	0.20748	0.21074			295.001	-0.00251	0.15135	0.12165	0.04517	0.10279	0.11172
295.201	0.35565	0.34965	0.34354	0.38145	0.3626	0.36547	0.36589	0.34862			295.201	0.09628	0.20835	0.21641	0.20493	0.24448	0.20816	0.2156			295.201	-0.00238	0.1533	0.12397	0.04867	0.09987	0.1103
295.401	0.36356	0.34546	0.34526	0.38512	0.37416	0.36214	0.36867	0.33653			295.401	0.09815	0.21023	0.22475	0.20557	0.24785	0.20536	0.21944			295.401	-0.00246	0.15236	0.13211	0.04998	0.10839	0.11498
295.601	0.36998	0.35393	0.34789	0.38865	0.38141	0.35934	0.36924	0.34117			295.601	0.09532	0.20975	0.22077	0.20478	0.24971	0.21023	0.21401			295.601	-0.00181	0.14942	0.12241	0.04596	0.10708	0.11686
295.801	0.36128	0.35199	0.35195	0.38868	0.37014	0.35839	0.36187	0.34706			295.801	0.09734	0.21137	0.21547	0.20712	0.24897	0.20452	0.2082			295.801	-0.00149	0.15453	0.11949	0.04652	0.10395	0.10703
296.001	0.35864	0.34692	0.34944	0.38332	0.36839	0.36426	0.36775	0.34629			296.001	0.09831	0.20854	0.22449	0.2112	0.24986	0.20535	0.21253			296.001	-0.00315	0.15191	0.13385	0.04695	0.10808	0.11047
296.201	0.36003	0.35076	0.34697	0.38788	0.37966	0.37095	0.36677	0.34472			296.201	0.09472	0.21235	0.22289	0.20119	0.25069	0.20488	0.2137			296.201	-0.00166	0.15558	0.12903	0.04867	0.10889	0.11925
296.401	0.37392	0.35317	0.3471	0.38572	0.378	0.35947	0.37214	0.34492			296.401	0.09294	0.20985	0.22006	0.20769	0.25205	0.20786	0.2111			296.401	-0.00183	0.15422	0.12724	0.04959	0.10447	0.11316
296.601	0.36823	0.35219	0.34953	0.38763	0.37022	0.35935	0.36335	0.34245			296.601	0.09658	0.21336	0.22081	0.20556	0.24667	0.20515	0.21642			296.601	-0.00354	0.15003	0.13	0.04912	0.10944	0.1116
296.801	0.35999	0.35068	0.35302	0.38776	0.37415	0.36984	0.36812	0.34541			296.801	0.09632	0.21283	0.22037	0.20324	0.24762	0.2093	0.21222			296.801	-0.0034	0.15058	0.12777	0.0498	0.10866	0.11555
297.001	0.36781	0.34884	0.34978	0.38839	0.38016	0.37273	0.36336	0.34738			297.001	0.0947	0.21126	0.22055	0.20665	0.24663	0.21095	0.21082			297.001	-0.00434	0.16009	0.12769	0.0475	0.10387	0.1173
297.201	0.38011	0.35444	0.35116	0.39066	0.38075	0.35751	0.36803	0.33942			297.201	0.09623	0.21558	0.22546	0.21176	0.24624	0.20598	0.21763			297.201	-0.00168	0.15333	0.12983	0.04787	0.10689	0.11643
297.401	0.36636	0.3567	0.34982	0.38989	0.37379	0.36369	0.36683	0.34865			297.401	0.09468	0.21147	0.22529	0.20564	0.24737	0.20541	0.21405			297.401	-0.00143	0.15022	0.12493	0.04338	0.1123	0.1144
297.601	0.36307	0.35367	0.34804	0.38878	0.37122	0.37368	0.36826	0.34905			297.601	0.09657	0.21055	0.22047	0.203	0.25253	0.20822	0.21209			297.601	-0.00216	0.15797	0.12584	0.05057	0.09967	0.12185
297.801	0.37638	0.35377	0.34914	0.38814	0.38108	0.36496	0.36391	0.34393			297.801	0.09858	0.21059	0.22874	0.21142	0.24237	0.20641	0.21464			297.801	-0.000624	0.15545	0.13777	0.04941	0.10495	0.11687
298.001	0.38052	0.3577	0.352	0.3932	0.3852	0.35994	0.37164	0.34247			298.001	0.09833	0.21194	0.22294	0.21199	0.24894	0.21019	0.21743			298.001	-0.000257	0.15135	0.12668	0.05093	0.11258	0.11487
298.201	0.36503	0.35779	0.35446	0.39287	0.36993	0.36443	0.36846	0.35578			298.201	0.09469	0.21093	0.21661	0.20393	0.24964	0.21363	0.21265			298.201	-0.00123	0.15824	0.12362	0.04346	0.10272	0.11476
298.401	0.36607	0.34828	0.35053	0.39107	0.37366	0.36992	0.36715	0.34752			298.401	0.09776	0.21446	0.22314	0.20612	0.25068	0.21194	0.21686			298.401	-0.00338	0.15503	0.13718	0.0524	0.10251	0.11033
298.601	0.37448	0.35643	0.35055	0.39256	0.39043	0.37007	0.37142	0.34397			298.601	0.09789	0.21225	0.23025	0.20812	0.24995	0.20579	0.21691			298.601	-0.0022	0.15953	0.13122	0.05138	0.11467	0.11828
298.801	0.38267	0.35963	0.35414	0.39311	0.38165	0.36434	0.37388	0.35069			298.801	0.09553	0.21405	0.2204	0.20801	0.25024	0.21227	0.21913			298.801	-0.0014	0.15854	0.12788	0.0469	0.10599	0.11414
299.001	0.36633	0.35351	0.35172	0.39162	0.37298	0.36242	0.36663	0.35262			299.001	0.09753	0.20944	0.22005	0.21149	0.24916	0.21041	0.21796			299.001	-0.00259	0.15216	0.13255	0.0509	0.10381	0.11288
299.201	0.36355	0.35348	0.35264	0.39309	0.37925	0.37137	0.37084	0.35034			299.201	0.09707	0.21514	0.22255	0.21224	0.25213	0.21051	0.21524			299.201	-0.00304	0.1563	0.12961	0.04699	0.11451	0.11444
299.401	0.37526	0.35472	0.35201	0.39509	0.38846	0.37202	0.37245	0.35173			299.401	0.09342	0.21485	0.22142	0.20922	0.25308	0.21015	0.21584			299.401	-0.00279	0.1584	0.12926	0.04454	0.10356	0.12208
299.601	0.3806	0.35611	0.35705	0.3965	0.38124	0.36147	0.37049	0.35484			299.601	0.09638	0.21381	0.22741	0.21487	0.25156	0.21084	0.21872			299.601	-0.000129	0.15649	0.13076	0.0474	0.10498	0.11264
299.801	0.36961	0.35144	0.35781	0.39802	0.37663	0.36312	0.36959	0.34566			299.801	0.0971	0.21579	0.22434	0.20675	0.24813	0.20711	0.22048			299.801	-0.00128	0.15741	0.1278	0.04983	0.11421	0.11138
300.001	0.36624	0.35396	0.3528	0.39382	0.37875	0.38065	0.37285	0.35459			300.001	0.09889	0.2152	0.22202	0.21076	0.24886	0.21421	0.21383			300.001	-0.00108	0.15527	0.1253	0.05306	0.10305	0.11595
300.201	0.3744	0.35264	0.35028	0.39464	0.38816	0.37457	0.37406	0.34886			300.201	0.09563	0.216	0.22353	0.20841	0.25284	0.21059	0.21915			300.201	-0.00307	0.15863	0.13014	0.05367	0.10468	0.11601
300.401	0.38111	0.35994	0.35533	0.39658	0.38506	0.36502	0.37149	0.34695			300.401	0.09826	0.21501	0.23143	0.21321	0.24881	0.21185	0.22186			300.401	0.000405	0.15677	0.13845	0.05634	0.11416	0.11918
300.601	0.3668	0.35912	0.35368	0.39866	0.37409	0.37068	0.37586	0.35604			300.601	0.09712	0.2125	0.21994	0.20849	0.25169	0.21032	0.21438			300.601	-0.0024	0.15403	0.12146	0.04687	0.10548	0.11755
300.801	0.36365	0.35661	0.35757	0.39125	0.37638	0.37531	0.36854	0.35243			300.801	0.09415	0.21491	0.22209	0.20968	0.24993	0.21491	0.21407			300.801	-0.00171	0.15989	0.12645	0.04854	0.10331	0.11235
301.001	0.38233	0.35558	0.35509	0.39925	0.38946	0.37312	0.37467	0.35119			301.001	0.10041	0.21663	0.22807	0.21197	0.24885	0.20878	0.22036			301.001	-0.00312	0.15799	0.13654	0.05339	0.10833	0.11759
301.201	0.38422	0.36056	0.35299	0.40138	0.39263	0.36978	0.3745	0.35149			301.201	0.09913	0.21874	0.22629	0.2142	0.2521	0.20999	0.21778			301.201	-0.00151	0.15602	0.12455	0.04676	0.1122	0.11996
301.401	0.36851	0.3592	0.35527	0.3914	0.37184	0.3726	0.37323	0.35606			301.401	0.09736	0.21466	0.21872	0.20965	0.25631	0.21002	0.22085			301.401	-0.000762	0.15594	0.12616	0.04893	0.10275	0.1168
301.601	0.37419	0.35655	0.35853	0.39172	0.37947	0.37153	0.37157	0.34608			301.601	0.09896	0.21583	0.22785	0.2115	0.25128	0.20976	0.22279			301.601	-0.00388	0.15136	0.13495	0.05044	0.10833	0.11474
301.801	0.3766	0.36239	0.35679	0.4021	0.39247	0.37634	0.37683	0.35304			301.801	0.09839	0.21812	0.22636	0.21226	0.25369	0.21349	0.21469			301.801	-0.00216	0.15756	0.13465	0.05036	0.10924	0.12133
302.001	0.38129	0.36092	0.35809	0.40062	0.38903	0.37079	0.37343	0.35655			302.001	0.09726	0.21452	0.22356	0.21084	0.25325	0.21266	0.21743			302.001	-0.00138	0.16068	0.12593	0.04908	0.10207	0.11913
302.201	0.38185	0.35902	0.3577	0.39386	0.37954	0.36989	0.37464	0.35116			302.201	0.09769	0.21675	0.2254	0.21281	0.25303	0.21111	0.21823			302.201	-0.00138	0.15616	0.13399	0.05077	0.10955	0.11828
302.401	0.37321	0.35908	0.35472	0.39547	0.38538	0.3796	0.37585	0.35006			302.401	0.0978	0.21507	0.2218	0.21038	0.25303	0.21305	0.2146			302.401	-0.00148	0.15689	0.12528	0.05409	0.11014	0.11971
302.601	0.38537	0.36139	0.35952	0.40269	0.39306	0.37924	0.37605	0.36076			302.601	0.09785	0.2158	0.22604	0.20992	0.25415	0.21588	0.21725			302.601	-0.00185	0.15843	0.13315	0.05176	0.10915	0.11803
302.801	0.38746	0.36118	0.35895	0.39738	0.39023	0.37019	0.37361	0.34923			302.801	0.10332	0.2169	0.22584	0.21683	0.25268	0.20867	0.22243			302.801	-0.00218	0.16345	0.13534	0.05505	0.10912	0.11883
303.001	0.37353	0.36337	0.35647	0.39699	0.38615	0.37482	0.37685	0.34935			303.001	0.09921	0.21984	0.22582	0.2126	0.25138	0.21094	0.21842			303.001	-0.00105	0.15662	0.13352	0.05212	0.11267	0.1148
303.201	0.37351	0.35838	0.36076	0.39399	0.38704	0.38268	0.38187	0.36162			303.201	0.09838	0.21966	0.22235	0.21098	0.25292	0.21121	0.21715			303.201	-0.00179	0.15863	0.13109	0.05009	0.10347	0.11547
303.401	0.38974	0.3637	0.35849	0.39643	0.39593	0.36982	0.37475	0.35523			303.401	0.09809	0.21672	0.22882	0.21625	0.25297	0.2127	0.22217			303.401	-0.00252	0.15601	0.14377	0.05446	0.107	0.11725
303.601	0.38773	0.36333	0.35707	0.40476	0.39177	0.37189	0.37635	0.35344			303.601	0.09789	0.21746	0.23514	0.2165	0.25423	0.21201	0.2214			303.601	-0.00107	0.15907	0.13027	0.05274	0.11734	0.1158
303.801	0.37521	0.36206	0.36078	0.39598	0.38003	0.37735	0.37664	0.36157			303.801	0.09665	0.21581	0.2215	0.21215	0.25338	0.21184	0.22006			303.801	-0.00104	0.15795	0.12778	0.05124	0.10478	0.11928
304.001	0.37998	0.35824	0.35948	0.39468	0.38297	0.37775	0.3793	0.35683			304.001	0.09667	0.21993	0.22101	0.21919	0.25596	0.21202	0.22259			304.001	-0.00401	0.15832	0.13202	0.05771	0.10579	0.11466
304.201	0.38513	0.36313	0.35851	0.40067	0.3974	0.3775	0.37563	0.35198			304.201	0.10178	0.22324	0.23054	0.21371	0.25679	0.2173	0.21684			304.201	-0.000685	0.15797	0.13925	0.05238	0.11089	0.12109
304.401	0.3823	0.36766	0.36197	0.40004	0.39079	0.37513	0.38162	0.36673			304.401	0.10065	0.21935	0.2279	0.21018	0.25853	0.21287	0.21792			304.401	3.4e-05	0.16234	0.12937	0.04423	0.10689	0.12242
304.601	0.37467	0.36369	0.36421	0.39799	0.37986	0.37635	0.37732	0.36319			304.601	0.09855	0.21535	0.22605	0.21647	0.25319	0.21409	0.2231			304.601	-0.00361	0.16161	0.1361	0.05299	0.1078	0.11475
304.801	0.38057	0.36041	0.35882	0.39842	0.3896	0.38103	0.37675	0.35098			304.801	0.10303	0.21847	0.22429	0.2161	0.25455	0.21281	0.22285			304.801	-0.00318	0.15577	0.12978	0.05516	0.11723	0.11691
305.001	0.39014	0.36575	0.36095	0.40171	0.39875	0.38257	0.38698	0.35877			305.001	0.09546	0.21897	0.22421	0.20781	0.25797	0.21569	0.21722			305.001	-0.000525	0.15857	0.13227	0.0536	0.10942	0.12098
305.201	0.38791	0.36427	0.3629	0.40137	0.38679	0.37316	0.38095	0.36073			305.201	0.09949	0.21873	0.23427	0.21749	0.25454	0.21289	0.22063			305.201	-0.00106	0.16212	0.12966	0.05065	0.10927	0.11967
305.401	0.37866	0.36266	0.35693	0.3999	0.38619	0.37816	0.3816	0.36124			305.401	0.09969	0.21953	0.23178	0.21809	0.25248	0.21169	0.2244			305.401	-0.00367	0.15527	0.13231	0.05414	0.11184	0.11754
305.601	0.37759	0.36907	0.36168	0.40138	0.392	0.38771	0.38298	0.35683			305.601	0.09796	0.21664	0.2212	0.21298	0.2562	0.21481	0.22135			305.601	-0.002	0.15674	0.13349	0.05576	0.10766	0.1194
305.801	0.39241	0.36501	0.36026	0.40199	0.39405	0.38673	0.38397	0.36073			305.801	0.09785	0.21963	0.2262	0.21888	0.25573	0.21313	0.22165			305.801	-0.00172	0.16258	0.14106	0.05524	0.10603	0.11982
306.001	0.38649	0.36736	0.36356	0.40614	0.39353	0.37384	0.38029	0.35651			306.001	0.10035	0.22061	0.23436	0.21448	0.2551	0.21529	0.22084			306.001	0.000418	0.16006	0.13723	0.05346	0.11785	0.12046
306.201	0.37771	0.36531	0.36066	0.40601	0.38162	0.3861	0.38321	0.36565			306.201	0.09981	0.21798	0.2291	0.21764	0.25645	0.21557	0.2234			306.201	-0.00276	0.15803	0.12617	0.04823	0.11342	0.11937
306.401	0.38139	0.36742	0.36258	0.40199	0.39463	0.38344	0.38309	0.36037			306.401	0.09745	0.21649	0.22019	0.21697	0.25447	0.21723	0.22115			306.401	-0.00333	0.16066	0.13164	0.05814	0.10354	0.11705
306.601	0.39155	0.3664	0.3695	0.40656	0.40318	0.37335	0.37955	0.35254			306.601	0.10215	0.22319	0.2342	0.21576	0.25039	0.21338	0.22252			306.601	-0.00162	0.16159	0.14436	0.05952	0.11378	0.12172
306.801	0.38005	0.36426	0.36644	0.40597	0.3968	0.38105	0.38266	0.36179			306.801	0.0991	0.22246	0.23025	0.21477	0.25376	0.21613	0.22029			306.801	-0.002	0.16224	0.12914	0.04881	0.10752	0.12124
307.001	0.37481	0.36346	0.3665	0.39839	0.37931	0.38091	0.38242	0.36698			307.001	0.10033	0.2217	0.22326	0.22046	0.25787	0.21598	0.22197			307.001	-0.00283	0.15561	0.12879	0.05565	0.10739	0.11796
307.201	0.38484	0.36348	0.36434	0.39996	0.39263	0.38262	0.38723	0.35655			307.201	0.10106	0.22281	0.22636	0.22122	0.25924	0.21298	0.22562			307.201	-0.00341	0.15685	0.13672	0.05784	0.1102	0.11801
307.401	0.39095	0.37332	0.36382	0.40468	0.4031	0.37842	0.382	0.36642			307.401	0.09929	0.22213	0.22983	0.21376	0.25985	0.21485	0.2212			307.401	-0.00212	0.16136	0.13662	0.05061	0.11776	0.12456
307.601	0.38202	0.36924	0.3659	0.40843	0.38657	0.37937	0.38593	0.36553			307.601	0.09944	0.22061	0.22481	0.21395	0.25678	0.21836	0.21899			307.601	-0.000291	0.1626	0.12573	0.05302	0.11	0.11802
307.801	0.38463	0.37017	0.36372	0.40077	0.38983	0.38522	0.38244	0.36705			307.801	0.10405	0.22204	0.2297	0.22289	0.25601	0.21164	0.22973			307.801	-0.00212	0.15736	0.13838	0.05432	0.11594	0.1152
308.001	0.38629	0.37221	0.36321	0.40641	0.39964	0.38673	0.38601	0.36133			308.001	0.10262	0.22708	0.22725	0.21762	0.25819	0.21492	0.22286			308.001	-0.0016	0.16245	0.13566	0.05644	0.11907	0.12079
308.201	0.39577	0.36853	0.37305	0.40615	0.39686	0.38112	0.38611	0.36467			308.201	0.09854	0.22324	0.22642	0.21665	0.2606	0.21664	0.21765			308.201	-0.00257	0.16422	0.13468	0.05156	0.10777	0.12275
308.401	0.39178	0.37034	0.36996	0.40912	0.38967	0.37749	0.38576	0.35955			308.401	0.10172	0.22303	0.23606	0.22189	0.25978	0.21805	0.22373			308.401	-0.00274	0.16278	0.1335	0.05506	0.11277	0.12139
308.601	0.3843	0.36606	0.36548	0.40682	0.39229	0.38608	0.38638	0.36106			308.601	0.10226	0.2227	0.23139	0.22013	0.25847	0.21552	0.22595			308.601	-0.00154	0.16114	0.13313	0.0547	0.11793	0.12331
308.801	0.3898	0.36808	0.36636	0.4086	0.39967	0.39217	0.38716	0.36805			308.801	0.09654	0.21956	0.22357	0.21291	0.25817	0.21884	0.22362			308.801	-0.00436	0.16486	0.13252	0.05438	0.10446	0.11913
309.001	0.39898	0.37192	0.36807	0.40979	0.39945	0.37715	0.38515	0.36431			309.001	0.09818	0.22515	0.22879	0.22058	0.25697	0.21756	0.22239			309.001	-0.00182	0.16359	0.14286	0.05558	0.11234	0.11852
309.201	0.38773	0.37069	0.36751	0.41102	0.39883	0.38119	0.3867	0.36225			309.201	0.10246	0.22202	0.23727	0.2246	0.25931	0.21928	0.22296			309.201	0.00092	0.16087	0.13565	0.05093	0.12118	0.12052
309.401	0.38195	0.36937	0.37057	0.40785	0.38962	0.39182	0.38827	0.36561			309.401	0.09663	0.22653	0.22639	0.21729	0.25927	0.22101	0.22369			309.401	0.000542	0.16217	0.12991	0.05073	0.10907	0.1235
309.601	0.39464	0.3723	0.36872	0.40884	0.40422	0.38257	0.38734	0.36583			309.601	0.10089	0.22643	0.227	0.22043	0.25795	0.21908	0.22891			309.601	-0.00339	0.16091	0.14023	0.05975	0.11224	0.11731
309.801	0.4001	0.37014	0.36953	0.4117	0.40814	0.38171	0.38946	0.36133			309.801	0.10311	0.21958	0.23441	0.2217	0.25665	0.21434	0.22312			309.801	-0.00243	0.16139	0.14156	0.05711	0.11597	0.12449
310.001	0.38666	0.37173	0.37594	0.40953	0.39186	0.38866	0.39084	0.37281			310.001	0.09889	0.22316	0.23074	0.22076	0.26262	0.2194	0.22421			310.001	-0.00141	0.16038	0.12736	0.05596	0.11852	0.1271
310.201	0.38795	0.36508	0.36815	0.40237	0.39544	0.38938	0.38807	0.36799			310.201	0.10148	0.2212	0.22921	0.22283	0.25846	0.21798	0.22866			310.201	-0.00316	0.16068	0.13513	0.05599	0.11343	0.11561
310.401	0.39619	0.37414	0.36825	0.41014	0.40596	0.38653	0.38472	0.36481			310.401	0.10016	0.22445	0.23163	0.21984	0.26027	0.21784	0.2248			310.401	-0.00334	0.1595	0.14262	0.05655	0.11788	0.12325
310.601	0.39611	0.37452	0.37142	0.4151	0.40179	0.38658	0.38976	0.36998			310.601	0.09949	0.22697	0.23126	0.21841	0.2586	0.21802	0.22262			310.601	-0.00225	0.16633	0.13249	0.04993	0.1185	0.12705
310.801	0.38975	0.37408	0.37097	0.41299	0.38809	0.3844	0.38447	0.37202			310.801	0.1054	0.22626	0.23332	0.22056	0.26196	0.22286	0.22437			310.801	1.1e-05	0.16463	0.13903	0.0559	0.11536	0.12077
311.001	0.38393	0.36977	0.36665	0.40871	0.39369	0.39184	0.38545	0.36625			311.001	0.1016	0.228	0.23339	0.22424	0.26024	0.21374	0.23078			311.001	-0.0032	0.16099	0.13596	0.05727	0.11872	0.12439
311.201	0.39367	0.37276	0.37492	0.42047	0.40261	0.39525	0.39372	0.37112			311.201	0.10402	0.22268	0.23138	0.21903	0.26251	0.22057	0.22682			311.201	-0.00246	0.16604	0.13443	0.05655	0.1174	0.12565
311.401	0.39439	0.37786	0.37213	0.41292	0.39901	0.38265	0.38861	0.36873			311.401	0.10049	0.22482	0.22979	0.22087	0.2622	0.22346	0.22602			311.401	-0.00225	0.16693	0.1371	0.05623	0.11433	0.12333
311.601	0.38832	0.37563	0.37308	0.41456	0.39821	0.38514	0.3898	0.36221			311.601	0.10423	0.22636	0.23912	0.2254	0.25673	0.21792	0.23196			311.601	-0.00221	0.16516	0.1425	0.05447	0.12315	0.12362
311.801	0.38381	0.37626	0.36898	0.41329	0.40295	0.39436	0.39136	0.3697			311.801	0.10089	0.22517	0.2341	0.22213	0.2622	0.21849	0.227			311.801	-0.00171	0.16575	0.12836	0.05857	0.1185	0.12497
312.001	0.39031	0.37369	0.36952	0.4151	0.40735	0.39223	0.39158	0.37396			312.001	0.1017	0.2197	0.23008	0.2241	0.26359	0.21714	0.22474			312.001	-0.00467	0.16811	0.1351	0.056	0.11544	0.12237
312.201	0.39817	0.37902	0.37944	0.41139	0.40519	0.38642	0.39162	0.36624			312.201	0.10317	0.22832	0.23534	0.22434	0.26075	0.21565	0.22691			312.201	-0.00247	0.16609	0.14391	0.05872	0.11906	0.12517
312.401	0.38772	0.37712	0.3745	0.41418	0.40144	0.39465	0.39171	0.37115			312.401	0.10187	0.22894	0.2372	0.21932	0.26238	0.21907	0.22361			312.401	-0.00124	0.16014	0.13382	0.05518	0.12238	0.12818
312.601	0.38194	0.3726	0.37457	0.40885	0.39289	0.39232	0.38777	0.37427			312.601	0.10021	0.22303	0.23202	0.22117	0.26159	0.22348	0.22435			312.601	-0.00189	0.16151	0.13406	0.05547	0.11177	0.12409
312.801	0.39764	0.37425	0.37228	0.41324	0.4092	0.39184	0.39269	0.36853			312.801	0.10295	0.22698	0.23281	0.22553	0.25863	0.2188	0.23072			312.801	-0.00266	0.16321	0.1427	0.05852	0.11625	0.12146
313.001	0.40323	0.38	0.37019	0.41243	0.41165	0.38627	0.39592	0.36926			313.001	0.10253	0.22046	0.23727	0.21897	0.26592	0.21816	0.22312			313.001	-0.00405	0.16518	0.13917	0.0542	0.11733	0.13205
313.201	0.38728	0.37549	0.3751	0.41676	0.39746	0.38794	0.39576	0.37991			313.201	0.10308	0.22754	0.23664	0.22295	0.26711	0.22158	0.22752			313.201	-0.00179	0.16442	0.13095	0.05707	0.11281	0.12491
313.401	0.38753	0.37437	0.36904	0.41258	0.39735	0.38962	0.39401	0.36831			313.401	0.10599	0.22749	0.2329	0.22365	0.26095	0.21963	0.23489			313.401	-0.0022	0.16091	0.14367	0.05591	0.1204	0.12135
313.601	0.39377	0.37631	0.37117	0.41953	0.41157	0.39516	0.39314	0.36878			313.601	0.10172	0.22783	0.23359	0.22409	0.26418	0.22185	0.22679			313.601	-0.00331	0.16342	0.13992	0.05868	0.11962	0.12591
313.801	0.40103	0.38074	0.38102	0.41546	0.40545	0.388	0.39766	0.37701			313.801	0.09952	0.22554	0.23202	0.21602	0.26867	0.22043	0.22341			313.801	-0.00345	0.16438	0.13848	0.05589	0.11266	0.13346
314.001	0.40261	0.37707	0.37706	0.41464	0.3977	0.3854	0.39167	0.36919			314.001	0.10611	0.23041	0.23942	0.22264	0.25978	0.22219	0.23266			314.001	-0.00174	0.16419	0.14118	0.05829	0.11867	0.12804
314.201	0.39199	0.37354	0.37336	0.41939	0.40461	0.39614	0.39538	0.37013			314.201	0.10245	0.22947	0.23958	0.22342	0.26544	0.22134	0.22905			314.201	-0.00247	0.16273	0.1374	0.0569	0.12126	0.12717
314.401	0.39822	0.38232	0.37517	0.42266	0.40861	0.39855	0.39614	0.37494			314.401	0.10187	0.23025	0.22839	0.22293	0.26012	0.22499	0.22627			314.401	-0.0037	0.16554	0.13374	0.05864	0.11489	0.12667
314.601	0.4092	0.38163	0.37647	0.41907	0.41115	0.38486	0.3949	0.37839			314.601	0.10242	0.22928	0.23575	0.22491	0.26564	0.22319	0.22788			314.601	-0.00361	0.17079	0.14389	0.05982	0.1126	0.12571
314.801	0.40112	0.38345	0.37682	0.41901	0.4046	0.39253	0.39747	0.37574			314.801	0.10444	0.23165	0.24408	0.22725	0.26533	0.2209	0.22853			314.801	-0.0025	0.16108	0.13908	0.05677	0.12764	0.12629
315.001	0.38852	0.38279	0.37835	0.41442	0.39964	0.39899	0.39528	0.37942			315.001	0.10138	0.23284	0.23502	0.21895	0.26411	0.22241	0.22919			315.001	-0.0017	0.16542	0.12969	0.05297	0.11688	0.12576
315.201	0.40249	0.37971	0.37936	0.41664	0.4123	0.38871	0.3967	0.36956			315.201	0.10138	0.22581	0.22827	0.22224	0.26392	0.22188	0.23609			315.201	-0.00327	0.16581	0.1402	0.05658	0.1155	0.1242
315.401	0.40472	0.37789	0.37614	0.42378	0.41533	0.38792	0.39631	0.37692			315.401	0.10492	0.23047	0.2392	0.22424	0.26501	0.22196	0.22888			315.401	-0.00221	0.1618	0.14229	0.05905	0.12763	0.12549
315.601	0.39692	0.38445	0.37711	0.42188	0.40381	0.39191	0.3972	0.38173			315.601	0.10678	0.23072	0.23987	0.22436	0.26702	0.22279	0.22897			315.601	-0.00177	0.16448	0.13517	0.05442	0.12007	0.13136
315.801	0.39133	0.38043	0.3744	0.41321	0.39611	0.3959	0.39637	0.37692			315.801	0.1029	0.2276	0.23421	0.22697	0.25987	0.22158	0.23669			315.801	-0.00457	0.1649	0.13636	0.05581	0.11496	0.12117
316.001	0.40347	0.38114	0.37622	0.42319	0.41664	0.39154	0.39744	0.37046			316.001	0.1056	0.22602	0.24076	0.22549	0.26357	0.22391	0.23287			316.001	-0.00293	0.16214	0.14158	0.06096	0.12165	0.12528
316.201	0.40532	0.38052	0.3831	0.42379	0.41133	0.39549	0.39827	0.38143			316.201	0.10295	0.22914	0.23498	0.22164	0.27013	0.22392	0.22687			316.201	-0.00123	0.1675	0.13777	0.05544	0.12243	0.12983
316.401	0.39736	0.38242	0.37678	0.42004	0.39659	0.39244	0.39561	0.38188			316.401	0.10444	0.2274	0.23955	0.22474	0.26703	0.22645	0.23545			316.401	-0.00187	0.17212	0.13494	0.06203	0.11758	0.1239
316.601	0.39618	0.38337	0.37976	0.4214	0.40219	0.39638	0.39829	0.37823			316.601	0.10582	0.23317	0.2427	0.2258	0.25963	0.21989	0.23779			316.601	-0.00309	0.16574	0.14109	0.06006	0.1237	0.12087
316.801	0.4027	0.38942	0.37771	0.42696	0.42146	0.40198	0.39622	0.3768			316.801	0.10215	0.22767	0.23799	0.22443	0.26523	0.22196	0.23196			316.801	-0.00341	0.16406	0.13505	0.05558	0.12244	0.12614
317.001	0.40639	0.38383	0.38436	0.42221	0.41056	0.39158	0.40039	0.38192			317.001	0.10546	0.22817	0.23411	0.22414	0.26562	0.22932	0.22577			317.001	-0.00311	0.16676	0.1431	0.05857	0.1132	0.13121
317.201	0.39714	0.38336	0.38101	0.4218	0.40106	0.39565	0.39677	0.37415			317.201	0.10438	0.23485	0.24121	0.22413	0.26423	0.22392	0.23649			317.201	-0.000565	0.16789	0.14356	0.06409	0.12357	0.12445
317.401	0.39158	0.38077	0.37975	0.42127	0.41096	0.41016	0.39952	0.38115			317.401	0.10408	0.23187	0.23881	0.22729	0.2646	0.2242	0.23286			317.401	-0.00253	0.16455	0.13404	0.05401	0.1231	0.1273
317.601	0.39934	0.38289	0.3813	0.42619	0.41485	0.40015	0.4013	0.38099			317.601	0.10547	0.22989	0.23572	0.22361	0.26409	0.22792	0.22862			317.601	-0.00108	0.16893	0.13663	0.05847	0.11744	0.12971
317.801	0.40832	0.38512	0.38022	0.42181	0.41432	0.38788	0.4017	0.37349			317.801	0.10651	0.23404	0.23943	0.22358	0.26585	0.22409	0.23337			317.801	-0.00297	0.16595	0.14589	0.06047	0.11882	0.12571
318.001	0.39536	0.38868	0.37815	0.42329	0.40696	0.39725	0.39967	0.38147			318.001	0.10499	0.23196	0.24594	0.22596	0.26662	0.22197	0.22916			318.001	-0.00111	0.16334	0.13557	0.05454	0.12314	0.1318
318.201	0.39382	0.38378	0.38112	0.42608	0.40827	0.40612	0.40234	0.38431			318.201	0.10293	0.22941	0.24026	0.22629	0.26554	0.23034	0.2318			318.201	-0.00224	0.16925	0.13477	0.06076	0.11643	0.12993
318.401	0.40898	0.38821	0.38402	0.42793	0.42047	0.39217	0.40128	0.37623			318.401	0.10476	0.23097	0.24215	0.22601	0.2621	0.22802	0.23218			318.401	-0.0028	0.16644	0.14333	0.06289	0.11725	0.12639
318.601	0.40774	0.39103	0.3839	0.42662	0.42053	0.39249	0.40295	0.38105			318.601	0.10617	0.23101	0.23883	0.22277	0.26963	0.22226	0.2269			318.601	-0.00295	0.16848	0.14065	0.05683	0.12236	0.13349
318.801	0.40047	0.3855	0.38197	0.42223	0.40542	0.39866	0.39902	0.39102			318.801	0.10387	0.23534	0.2361	0.22324	0.26839	0.2285	0.23225			318.801	-0.00322	0.17067	0.13995	0.05524	0.11814	0.13136
319.001	0.39689	0.38066	0.38118	0.42152	0.41222	0.39677	0.4005	0.38286			319.001	0.10512	0.23313	0.24296	0.23095	0.26607	0.22462	0.23883			319.001	-0.00277	0.16728	0.14473	0.05729	0.12024	0.12315
319.201	0.40857	0.38582	0.38255	0.42342	0.42132	0.39829	0.39897	0.38139			319.201	0.1052	0.23323	0.24208	0.22367	0.26708	0.22287	0.2315			319.201	-0.00182	0.16462	0.14145	0.06112	0.12396	0.13186
319.401	0.41221	0.38974	0.3834	0.42731	0.41481	0.39268	0.40552	0.3852			319.401	0.10182	0.23173	0.23822	0.22664	0.27078	0.22697	0.23163			319.401	-0.00216	0.17037	0.13722	0.06295	0.1163	0.1304
319.601	0.39985	0.39202	0.38375	0.42628	0.40968	0.3974	0.40277	0.37919			319.601	0.10409	0.23216	0.24303	0.22824	0.26454	0.23042	0.23887			319.601	-0.00139	0.17241	0.14584	0.06114	0.12437	0.12902
319.801	0.39808	0.38298	0.38214	0.42903	0.41256	0.40747	0.40656	0.3836			319.801	0.10573	0.22974	0.24825	0.22787	0.27039	0.22965	0.24133			319.801	-0.00082	0.16958	0.14384	0.06022	0.12715	0.12883
320.001	0.41346	0.38679	0.38673	0.43007	0.4219	0.39927	0.40573	0.38715			320.001	0.10419	0.231	0.23629	0.22287	0.26638	0.22689	0.23202			320.001	-0.004	0.17337	0.13926	0.06091	0.11988	0.12969
320.201	0.41635	0.39047	0.38613	0.42944	0.41656	0.39009	0.40476	0.38647			320.201	0.10773	0.23475	0.23783	0.22643	0.26479	0.22334	0.23575			320.201	-0.0028	0.16905	0.14964	0.06037	0.11997	0.12786
320.401	0.40001	0.38546	0.37901	0.42786	0.40738	0.40077	0.40622	0.37965			320.401	0.1052	0.23644	0.25015	0.22709	0.26993	0.22549	0.23393			320.401	0.000131	0.16362	0.14056	0.05769	0.12992	0.12876
320.601	0.40294	0.39088	0.38486	0.43269	0.41829	0.41528	0.40511	0.38806			320.601	0.10413	0.22863	0.24039	0.22772	0.26542	0.22559	0.23903			320.601	-0.00154	0.17374	0.13193	0.06177	0.11882	0.1307
320.801	0.41788	0.38827	0.39147	0.42891	0.42325	0.39497	0.40164	0.38786			320.801	0.1081	0.23527	0.24211	0.23018	0.2667	0.22795	0.24134			320.801	-0.00376	0.17027	0.14289	0.0616	0.11771	0.12661
321.001	0.41139	0.39005	0.38777	0.4284	0.42539	0.39685	0.4066	0.38349			321.001	0.10741	0.23271	0.24475	0.22429	0.27408	0.2272	0.2352			321.001	-0.00124	0.16593	0.14835	0.06128	0.12681	0.12974
321.201	0.39967	0.39	0.3831	0.42839	0.41408	0.40847	0.40602	0.38717			321.201	0.10562	0.23322	0.2429	0.2248	0.2737	0.23445	0.2362			321.201	-0.000573	0.16706	0.13453	0.05932	0.11978	0.13195
321.401	0.40539	0.38741	0.38517	0.42387	0.41029	0.40935	0.40901	0.38697			321.401	0.10596	0.23405	0.24474	0.23209	0.26897	0.228	0.23755			321.401	-0.0036	0.16778	0.1427	0.06181	0.11384	0.12171
321.601	0.413	0.39213	0.38624	0.43292	0.42185	0.40329	0.40587	0.38102			321.601	0.10726	0.23283	0.2397	0.22802	0.26809	0.22779	0.24098			321.601	-0.00262	0.16684	0.14378	0.0587	0.12711	0.12554
321.801	0.41108	0.39695	0.39077	0.42999	0.41952	0.40542	0.41126	0.38973			321.801	0.10431	0.23068	0.24481	0.22496	0.27076	0.23202	0.23003			321.801	-0.00227	0.16962	0.14274	0.06342	0.12302	0.13076
322.001	0.40016	0.38809	0.38652	0.42659	0.40841	0.40393	0.40548	0.39475			322.001	0.10468	0.23209	0.24487	0.22745	0.26964	0.2286	0.23381			322.001	-0.000552	0.16689	0.14381	0.06391	0.11894	0.13164
322.201	0.40272	0.39293	0.38438	0.42959	0.41349	0.40427	0.40388	0.37983			322.201	0.10658	0.23098	0.24403	0.23078	0.26779	0.22663	0.23955			322.201	-0.00152	0.16565	0.142	0.06613	0.1192	0.12482
322.401	0.40814	0.39195	0.38845	0.43332	0.42849	0.41114	0.4141	0.38916			322.401	0.10692	0.22983	0.23874	0.22632	0.26929	0.23138	0.23619			322.401	-0.00102	0.16714	0.13707	0.06504	0.12305	0.13087
322.601	0.41439	0.39247	0.38959	0.43357	0.41813	0.40073	0.40875	0.39477			322.601	0.10523	0.23406	0.23708	0.22724	0.26959	0.23082	0.23323			322.601	-0.00365	0.17482	0.14702	0.06266	0.11636	0.13242
322.801	0.40697	0.39216	0.38717	0.43006	0.41501	0.40288	0.4066	0.38447			322.801	0.10701	0.23889	0.2498	0.22958	0.26891	0.22933	0.23747			322.801	-0.00176	0.17344	0.14787	0.06556	0.12844	0.12869
323.001	0.40068	0.39315	0.38704	0.42887	0.4215	0.41402	0.41039	0.38397			323.001	0.1059	0.23653	0.24577	0.22839	0.27182	0.23097	0.23914			323.001	-0.00292	0.17214	0.13567	0.06223	0.11959	0.13029
323.201	0.41251	0.39771	0.38825	0.43355	0.42675	0.40614	0.41552	0.39005			323.201	0.1057	0.23658	0.24245	0.22841	0.27044	0.23005	0.23686			323.201	-0.00275	0.17087	0.13969	0.06635	0.1116	0.12661
323.401	0.41857	0.39475	0.39111	0.43173	0.41893	0.4023	0.41031	0.39062			323.401	0.10637	0.23396	0.24356	0.2302	0.27121	0.22977	0.24036			323.401	-0.00277	0.16901	0.15157	0.06389	0.12285	0.13351
323.601	0.4034	0.39234	0.39421	0.42965	0.41909	0.4109	0.40956	0.38802			323.601	0.10867	0.23854	0.25188	0.22987	0.2724	0.2281	0.23436			323.601	-0.00115	0.16712	0.14089	0.06569	0.12829	0.13317
323.801	0.4	0.39035	0.39137	0.43051	0.41628	0.41652	0.40941	0.39067			323.801	0.10289	0.23421	0.24911	0.2275	0.27052	0.23353	0.23866			323.801	-0.00141	0.16898	0.1369	0.06332	0.11699	0.13042
324.001	0.42187	0.39281	0.38703	0.43483	0.43137	0.40827	0.40842	0.3883			324.001	0.10835	0.23714	0.2413	0.23477	0.26632	0.22775	0.23911			324.001	-0.00214	0.16937	0.15014	0.06875	0.12387	0.12985
324.201	0.41674	0.40045	0.39137	0.43812	0.42213	0.40529	0.41086	0.39325			324.201	0.11005	0.23854	0.24238	0.22632	0.26926	0.23281	0.23705			324.201	-0.00191	0.16816	0.14354	0.06448	0.12659	0.13339
324.401	0.40339	0.39435	0.39648	0.4361	0.41164	0.41141	0.40846	0.3978			324.401	0.10524	0.23226	0.24605	0.22621	0.2721	0.23363	0.23818			324.401	-0.00111	0.17049	0.13429	0.05715	0.11973	0.13034
324.601	0.40584	0.38921	0.39306	0.43143	0.4239	0.41093	0.41061	0.3929			324.601	0.10803	0.24021	0.24964	0.23346	0.26735	0.23087	0.24035			324.601	-0.00109	0.1654	0.14618	0.06553	0.11985	0.12493
324.801	0.41438	0.39613	0.38816	0.4369	0.43446	0.41198	0.41217	0.39267			324.801	0.10662	0.23915	0.249	0.23342	0.26987	0.23122	0.24589			324.801	-0.00252	0.17354	0.14505	0.06912	0.12526	0.13702
325.001	0.41329	0.39682	0.39613	0.43493	0.42422	0.40529	0.40964	0.39709			325.001	0.10596	0.23206	0.24634	0.22995	0.27689	0.23288	0.23092			325.001	-0.00399	0.17419	0.141	0.05844	0.12068	0.13354
325.201	0.41147	0.3953	0.39095	0.43377	0.41323	0.41213	0.40964	0.39324			325.201	0.10669	0.23783	0.24719	0.23374	0.26782	0.23224	0.24111			325.201	-0.00184	0.16813	0.14789	0.0644	0.1227	0.12839
325.401	0.40895	0.39398	0.39419	0.43753	0.42317	0.41623	0.41055	0.389			325.401	0.10969	0.23652	0.2521	0.23496	0.27159	0.2305	0.24232			325.401	-0.00368	0.16754	0.14425	0.06489	0.13004	0.13454
325.601	0.41983	0.39894	0.39712	0.43594	0.43211	0.41004	0.41627	0.39686			325.601	0.10668	0.23554	0.24911	0.22686	0.27218	0.23025	0.23523			325.601	-0.00124	0.17231	0.14318	0.06442	0.12173	0.13212
325.801	0.42159	0.39235	0.39596	0.43596	0.4264	0.40426	0.41189	0.39179			325.801	0.10835	0.23919	0.24272	0.22375	0.27645	0.23132	0.24069			325.801	-0.00257	0.16951	0.14771	0.06935	0.12018	0.12778
326.001	0.41045	0.39421	0.39028	0.43405	0.41869	0.4119	0.41081	0.39415			326.001	0.11019	0.23804	0.25087	0.23761	0.27278	0.23108	0.23882			326.001	-0.00155	0.16767	0.14237	0.06084	0.12916	0.13205
326.201	0.41169	0.39705	0.39151	0.43657	0.42342	0.41815	0.41258	0.39254			326.201	0.10483	0.23515	0.24558	0.23192	0.27615	0.23111	0.23867			326.201	-0.00266	0.17146	0.13961	0.06789	0.11712	0.12584
326.401	0.42544	0.39839	0.39583	0.43513	0.42761	0.41494	0.41444	0.39477			326.401	0.10855	0.24069	0.24382	0.23345	0.27489	0.23067	0.24069			326.401	-0.0011	0.1702	0.15362	0.07052	0.12182	0.13112
326.601	0.41736	0.40169	0.39718	0.43691	0.43035	0.40873	0.4136	0.39158			326.601	0.10836	0.23615	0.24825	0.23272	0.27403	0.23028	0.24191			326.601	-0.0035	0.16639	0.15676	0.06656	0.12768	0.13425
326.801	0.40982	0.40048	0.39732	0.43455	0.41107	0.41626	0.41536	0.40235			326.801	0.10537	0.2396	0.24719	0.22985	0.27455	0.23369	0.23693			326.801	-0.00241	0.17142	0.14736	0.06851	0.1207	0.13222
327.001	0.41483	0.39149	0.39339	0.43497	0.42585	0.41851	0.41193	0.39432			327.001	0.10863	0.23767	0.24649	0.22874	0.27576	0.23528	0.24373			327.001	-0.00373	0.17043	0.14036	0.06959	0.11814	0.12749
327.201	0.42472	0.3986	0.39646	0.44199	0.4376	0.40721	0.41908	0.39785			327.201	0.11036	0.23806	0.25102	0.23553	0.27096	0.22918	0.24433			327.201	-0.00407	0.16781	0.15062	0.06979	0.12594	0.13311
327.401	0.41315	0.40743	0.39816	0.43769	0.43028	0.41104	0.4169	0.40001			327.401	0.10869	0.23718	0.24826	0.2299	0.27411	0.23517	0.23895			327.401	-0.00342	0.17404	0.14086	0.06438	0.12872	0.13554
327.601	0.41311	0.40257	0.39738	0.43515	0.41535	0.41775	0.41382	0.39899			327.601	0.10939	0.24098	0.24393	0.22862	0.27457	0.22707	0.24252			327.601	-0.00227	0.17261	0.1393	0.06566	0.12083	0.13182
327.801	0.41915	0.39498	0.39742	0.43676	0.42631	0.41906	0.41267	0.39573			327.801	0.10975	0.24087	0.25416	0.23697	0.27132	0.23121	0.24479			327.801	-0.00121	0.16653	0.14591	0.0658	0.12951	0.12926
328.001	0.4153	0.40185	0.39767	0.44178	0.43172	0.41472	0.41634	0.40044			328.001	0.1082	0.24115	0.2499	0.23551	0.27384	0.22922	0.23978			328.001	-0.000748	0.16992	0.14635	0.06998	0.12868	0.13725
328.201	0.42055	0.40294	0.3998	0.4428	0.42486	0.40807	0.41611	0.39715			328.201	0.10862	0.23796	0.24168	0.23272	0.27428	0.23451	0.2377			328.201	-0.00151	0.17471	0.14428	0.06474	0.11854	0.1357
328.401	0.41443	0.39951	0.39499	0.43811	0.42163	0.40952	0.41636	0.39281			328.401	0.10998	0.24037	0.24859	0.23777	0.27501	0.23298	0.24301			328.401	-0.00178	0.17474	0.14225	0.06584	0.12769	0.13203
328.601	0.41582	0.40085	0.39723	0.4381	0.43136	0.42139	0.42025	0.39707			328.601	0.10845	0.23888	0.25174	0.23517	0.27381	0.23413	0.24242			328.601	-0.00164	0.17191	0.13644	0.06913	0.12704	0.13063
328.801	0.42349	0.40426	0.40108	0.44298	0.42956	0.41901	0.4237	0.40486			328.801	0.10863	0.23956	0.24687	0.23531	0.27326	0.23765	0.24638			328.801	-0.00348	0.1731	0.14548	0.07038	0.1229	0.13917
329.001	0.42184	0.39866	0.39903	0.43878	0.42708	0.40763	0.41937	0.395			329.001	0.11024	0.24188	0.24694	0.23889	0.27778	0.23049	0.24327			329.001	-0.00314	0.1705	0.15103	0.07124	0.12921	0.13252
329.201	0.41432	0.40191	0.39693	0.44627	0.42402	0.42513	0.41924	0.40266			329.201	0.11195	0.24472	0.25072	0.23794	0.27488	0.23642	0.23877			329.201	-0.00121	0.17059	0.14131	0.06577	0.12709	0.13397
329.401	0.4194	0.40345	0.40038	0.44186	0.43206	0.42649	0.42317	0.4021			329.401	0.10647	0.24183	0.25004	0.2312	0.27601	0.2359	0.23983			329.401	-0.00347	0.17486	0.14015	0.0635	0.12081	0.13022
329.601	0.43021	0.40202	0.40334	0.44062	0.43955	0.41482	0.41772	0.39579			329.601	0.11024	0.2454	0.25052	0.24122	0.27599	0.23334	0.24489			329.601	-0.00272	0.17083	0.1543	0.07248	0.12918	0.13147
329.801	0.42463	0.4033	0.39726	0.44178	0.43224	0.41409	0.41894	0.40272			329.801	0.10948	0.24142	0.24875	0.23657	0.27667	0.23598	0.24322			329.801	2.8e-05	0.17193	0.14237	0.06667	0.13005	0.13605
330.001	0.41531	0.40246	0.39767	0.44442	0.42103	0.42208	0.4186	0.40202			330.001	0.10749	0.24371	0.24666	0.23384	0.27716	0.24124	0.24262			330.001	0.000217	0.17477	0.13482	0.06167	0.12318	0.13475
330.201	0.42192	0.4024	0.39566	0.43786	0.4314	0.4178	0.41777	0.39678			330.201	0.10765	0.24545	0.24989	0.24073	0.27649	0.23132	0.24537			330.201	-0.00253	0.17267	0.14518	0.07302	0.11939	0.12861
330.401	0.42659	0.40334	0.40377	0.44514	0.44042	0.41944	0.42123	0.3962			330.401	0.10968	0.24171	0.25651	0.24015	0.27676	0.23455	0.24707			330.401	-0.00188	0.17658	0.15067	0.06926	0.12818	0.14
330.601	0.42186	0.40818	0.40317	0.44281	0.42835	0.4183	0.42126	0.40628			330.601	0.11116	0.2418	0.24788	0.23511	0.27797	0.23655	0.24452			330.601	-0.00237	0.17531	0.14268	0.06964	0.12098	0.13522
330.801	0.42128	0.39865	0.40395	0.43859	0.42098	0.42049	0.41562	0.40209			330.801	0.10958	0.24499	0.24488	0.23794	0.27843	0.23674	0.24512			330.801	-0.000694	0.17259	0.14547	0.06571	0.12489	0.13058
331.001	0.42405	0.40019	0.40255	0.44729	0.44158	0.42454	0.42328	0.39992			331.001	0.11244	0.25025	0.25651	0.23929	0.27481	0.23655	0.24548			331.001	-0.00165	0.16828	0.14445	0.06532	0.12612	0.12928
331.201	0.43149	0.4082	0.40208	0.44468	0.44242	0.41659	0.42318	0.40852			331.201	0.10876	0.24418	0.25166	0.23736	0.28015	0.23837	0.24227			331.201	-0.00292	0.17737	0.14539	0.06469	0.12054	0.13872
331.401	0.43172	0.40619	0.40067	0.44347	0.43334	0.41316	0.424	0.40538			331.401	0.11044	0.23903	0.24774	0.2406	0.27869	0.23399	0.24599			331.401	-0.00396	0.17405	0.15059	0.06631	0.12275	0.134
331.601	0.42082	0.40356	0.39831	0.44106	0.42615	0.42698	0.42082	0.39905			331.601	0.11013	0.24432	0.24811	0.24043	0.28042	0.23427	0.24932			331.601	-0.00111	0.17406	0.1443	0.06612	0.13736	0.13483
331.801	0.42135	0.40797	0.4036	0.44342	0.43622	0.42805	0.42477	0.40035			331.801	0.11032	0.24954	0.25367	0.2363	0.28116	0.24021	0.24253			331.801	-0.00342	0.17583	0.14419	0.06332	0.12373	0.13268
332.001	0.43885	0.41242	0.40305	0.44482	0.44591	0.41885	0.4233	0.40169			332.001	0.10928	0.24058	0.25499	0.23754	0.27846	0.23465	0.2456			332.001	-0.00149	0.17847	0.15527	0.06828	0.11775	0.13504
332.201	0.43097	0.4074	0.40094	0.44484	0.4402	0.41468	0.42583	0.4004			332.201	0.11222	0.24651	0.25131	0.23736	0.27099	0.23208	0.24741			332.201	-0.00122	0.17116	0.15094	0.07052	0.132	0.13426
332.401	0.41575	0.40898	0.40087	0.4502	0.42797	0.4238	0.41989	0.40751			332.401	0.11166	0.24745	0.24964	0.23632	0.27849	0.23601	0.24222			332.401	-0.00211	0.17618	0.14111	0.06818	0.12647	0.1379
332.601	0.41905	0.40565	0.40527	0.44349	0.43546	0.42323	0.42251	0.40011			332.601	0.11147	0.24048	0.25074	0.23226	0.27803	0.24016	0.24346			332.601	-0.00273	0.17354	0.13886	0.06529	0.11967	0.13075
332.801	0.42912	0.41116	0.40236	0.44387	0.44491	0.41775	0.41845	0.40118			332.801	0.11285	0.24282	0.25678	0.24008	0.27595	0.23515	0.24966			332.801	-0.00425	0.17229	0.15433	0.0676	0.13342	0.1314
333.001	0.42488	0.41157	0.40521	0.45114	0.43736	0.42472	0.42668	0.40477			333.001	0.10932	0.24593	0.25413	0.23694	0.27957	0.23598	0.24861			333.001	-0.00231	0.17457	0.14499	0.07044	0.12983	0.13521
333.201	0.41985	0.40863	0.40493	0.44292	0.42439	0.42663	0.42616	0.40934			333.201	0.10701	0.23996	0.24571	0.23804	0.27775	0.23943	0.24345			333.201	-0.00163	0.17437	0.14332	0.06581	0.12016	0.13525
333.401	0.42488	0.40482	0.40685	0.44856	0.43129	0.42354	0.4266	0.40303			333.401	0.11178	0.24423	0.25752	0.24456	0.27644	0.23945	0.24892			333.401	-0.00441	0.17062	0.15038	0.06707	0.13368	0.13061
333.601	0.43104	0.40885	0.40366	0.4509	0.44755	0.4259	0.42978	0.40428			333.601	0.10778	0.24977	0.25591	0.23863	0.27967	0.23805	0.24265			333.601	-0.000997	0.17526	0.15054	0.06728	0.12852	0.13745
333.801	0.42797	0.40991	0.40959	0.44961	0.43519	0.42262	0.42498	0.41456			333.801	0.10642	0.24002	0.24989	0.23927	0.28099	0.23906	0.24397			333.801	-0.00332	0.17503	0.14887	0.06715	0.12599	0.13702
334.001	0.42414	0.40873	0.40142	0.44056	0.43235	0.42951	0.4234	0.40736			334.001	0.1097	0.24498	0.25016	0.24183	0.27906	0.23411	0.24841			334.001	-0.00142	0.17629	0.15181	0.06844	0.12965	0.13482
334.201	0.42307	0.41057	0.40348	0.45135	0.44237	0.43037	0.42675	0.40902			334.201	0.10926	0.24712	0.2579	0.23643	0.28026	0.23882	0.2439			334.201	-0.00389	0.17107	0.14526	0.07021	0.12798	0.13933
334.401	0.43358	0.40856	0.40548	0.45012	0.44547	0.42811	0.42476	0.41314			334.401	0.11128	0.24296	0.2535	0.23618	0.28052	0.23677	0.2449			334.401	-0.00309	0.17639	0.14648	0.07216	0.11898	0.13253
334.601	0.43196	0.4102	0.40386	0.44811	0.43781	0.42004	0.4236	0.40287			334.601	0.11459	0.24363	0.25393	0.24517	0.27667	0.23812	0.25128			334.601	-0.000657	0.17583	0.1542	0.06925	0.12527	0.13494
334.801	0.41776	0.41409	0.4087	0.44879	0.4359	0.43025	0.42574	0.4078			334.801	0.11235	0.24462	0.25361	0.24006	0.27359	0.23822	0.2473			334.801	-0.00162	0.1733	0.14254	0.06546	0.13168	0.13611
335.001	0.42781	0.41114	0.40664	0.45068	0.43951	0.4309	0.42662	0.40659			335.001	0.11327	0.24628	0.25298	0.23773	0.2808	0.24137	0.24552			335.001	-0.00274	0.17573	0.13885	0.06979	0.11981	0.13579
335.201	0.43826	0.41172	0.4103	0.4555	0.44638	0.41541	0.4257	0.40674			335.201	0.11304	0.24249	0.25622	0.24736	0.27764	0.23803	0.2531			335.201	-0.0032	0.17663	0.15545	0.07367	0.12284	0.13652
335.401	0.43194	0.41647	0.41229	0.4515	0.43838	0.42449	0.42795	0.41242			335.401	0.11176	0.24471	0.25544	0.24844	0.28112	0.2379	0.25423			335.401	-0.00217	0.17352	0.15262	0.06569	0.13337	0.14158
335.601	0.42143	0.41558	0.40792	0.44864	0.43199	0.43012	0.42835	0.41711			335.601	0.10835	0.24651	0.24881	0.23777	0.28375	0.24019	0.24403			335.601	-0.00275	0.17588	0.14594	0.06688	0.12406	0.14075
335.801	0.42963	0.409	0.40539	0.45313	0.4418	0.42673	0.42449	0.40826			335.801	0.10914	0.24648	0.25559	0.24266	0.27745	0.24121	0.25044			335.801	-0.00191	0.17537	0.15294	0.06679	0.12745	0.13157
336.001	0.44084	0.41411	0.40396	0.45166	0.44867	0.42843	0.43172	0.40836			336.001	0.11463	0.24752	0.26076	0.24937	0.28103	0.23812	0.25222			336.001	-0.00444	0.17449	0.15059	0.07036	0.13689	0.13226
336.201	0.43144	0.41543	0.41259	0.45581	0.43839	0.42242	0.42823	0.41483			336.201	0.11133	0.24341	0.25568	0.23898	0.28161	0.23768	0.24556			336.201	-0.00363	0.17809	0.14715	0.06713	0.12825	0.13705
336.401	0.42543	0.4084	0.4096	0.45013	0.43478	0.4256	0.42497	0.41408			336.401	0.11325	0.2503	0.25518	0.24367	0.2782	0.2441	0.25032			336.401	-0.00159	0.18179	0.15118	0.07174	0.12938	0.13601
336.601	0.4307	0.40924	0.40866	0.45315	0.44837	0.42761	0.42718	0.40962			336.601	0.11154	0.25138	0.26486	0.24233	0.27937	0.2414	0.25058			336.601	-0.00113	0.17607	0.14335	0.06917	0.13118	0.13537
336.801	0.44119	0.41689	0.41222	0.45527	0.44695	0.42688	0.43202	0.42006			336.801	0.11008	0.24911	0.25613	0.24161	0.28359	0.24232	0.24683			336.801	-0.00408	0.17599	0.14712	0.06785	0.12754	0.13874
337.001	0.43316	0.41097	0.4168	0.45327	0.43585	0.42233	0.43141	0.4157			337.001	0.1096	0.24545	0.2526	0.24423	0.28036	0.24153	0.25371			337.001	-0.00298	0.18104	0.15404	0.07248	0.12723	0.13714
337.201	0.42775	0.41131	0.40888	0.45015	0.43807	0.42817	0.43048	0.40841			337.201	0.11134	0.2527	0.25888	0.24574	0.2822	0.23997	0.24932			337.201	-0.000946	0.17501	0.14908	0.06961	0.13335	0.13604
337.401	0.43072	0.41367	0.41271	0.45895	0.44517	0.43514	0.42987	0.41257			337.401	0.11397	0.24811	0.25501	0.23957	0.2824	0.24221	0.24851			337.401	-0.00161	0.17808	0.14586	0.07303	0.13276	0.13806
337.601	0.43361	0.41623	0.41346	0.45669	0.4516	0.42414	0.43005	0.40805			337.601	0.11423	0.2494	0.2563	0.24621	0.28204	0.24004	0.24832			337.601	-0.00423	0.17643	0.15213	0.07047	0.1229	0.13625
337.801	0.43354	0.41428	0.4137	0.45527	0.4418	0.42673	0.43018	0.40745			337.801	0.11436	0.24749	0.25688	0.24759	0.27977	0.23896	0.2565			337.801	-0.00121	0.17568	0.16335	0.07147	0.13278	0.13856
338.001	0.42059	0.41479	0.4087	0.45446	0.43524	0.43618	0.42834	0.41887			338.001	0.11317	0.2476	0.25484	0.24262	0.28387	0.24163	0.24786			338.001	-0.00227	0.1768	0.14644	0.06994	0.13042	0.14099
338.201	0.43066	0.4185	0.41597	0.45843	0.44479	0.43351	0.43094	0.41753			338.201	0.11053	0.24708	0.25657	0.24312	0.2857	0.24042	0.24689			338.201	-0.00467	0.17593	0.14671	0.07004	0.1261	0.13583
338.401	0.44052	0.41724	0.41433	0.45337	0.45046	0.42582	0.4332	0.40578			338.401	0.11287	0.25028	0.25925	0.24723	0.27861	0.24108	0.25473			338.401	-0.00331	0.17559	0.16072	0.07141	0.13081	0.13333
338.601	0.43517	0.42281	0.41546	0.46374	0.44631	0.43198	0.43376	0.41784			338.601	0.11374	0.24716	0.2536	0.23983	0.28495	0.24046	0.24904			338.601	-0.00389	0.17859	0.14805	0.07006	0.13178	0.14355
338.801	0.42508	0.41573	0.41568	0.45047	0.43459	0.43818	0.43385	0.4197			338.801	0.11368	0.24693	0.25335	0.24448	0.28156	0.24357	0.24725			338.801	-0.00238	0.18261	0.1506	0.07087	0.1239	0.14092
339.001	0.43323	0.41782	0.4151	0.45645	0.45184	0.42784	0.43301	0.41426			339.001	0.11562	0.24934	0.25949	0.24715	0.28237	0.24102	0.25248			339.001	-0.0029	0.17816	0.15154	0.07012	0.13384	0.13621
339.201	0.43712	0.42053	0.41805	0.46167	0.45104	0.42715	0.43421	0.41678			339.201	0.11388	0.24927	0.26015	0.24252	0.28257	0.24222	0.25391			339.201	-0.00225	0.17891	0.14986	0.07157	0.13277	0.14173
339.401	0.43514	0.41754	0.41719	0.4554	0.43974	0.42797	0.43153	0.41713			339.401	0.11112	0.24684	0.25104	0.24403	0.27909	0.24402	0.24641			339.401	-0.00359	0.17868	0.14768	0.06979	0.12891	0.14361
339.601	0.42936	0.41432	0.41382	0.45288	0.44071	0.42859	0.43344	0.41725			339.601	0.11398	0.25191	0.25317	0.2468	0.28271	0.24272	0.25564			339.601	-0.00343	0.17196	0.1524	0.06943	0.134	0.13721
339.801	0.43076	0.42187	0.41571	0.46019	0.4555	0.44025	0.43763	0.41587			339.801	0.1143	0.25229	0.26384	0.24282	0.28547	0.24184	0.25045			339.801	-0.000751	0.1786	0.14106	0.0694	0.13513	0.1425
340.001	0.44348	0.41996	0.41653	0.46121	0.45264	0.42694	0.43634	0.41967			340.001	0.11341	0.24863	0.25636	0.24227	0.28371	0.24288	0.25038			340.001	-0.00236	0.17834	0.14894	0.07198	0.12455	0.13705
340.201	0.4408	0.42078	0.41922	0.45796	0.44009	0.42044	0.43232	0.41855			340.201	0.11401	0.25087	0.2582	0.24591	0.28417	0.24435	0.25539			340.201	-0.00417	0.1793	0.1608	0.07626	0.128	0.13943
340.401	0.4284	0.41639	0.41509	0.46149	0.44674	0.43409	0.436	0.41742			340.401	0.11382	0.24962	0.25741	0.24179	0.2871	0.24452	0.25256			340.401	-0.00186	0.17771	0.15032	0.06856	0.13549	0.14395
340.601	0.43029	0.41741	0.41646	0.45931	0.45507	0.43643	0.43728	0.42207			340.601	0.11477	0.25177	0.25901	0.24372	0.28617	0.24791	0.24955			340.601	-0.00355	0.17718	0.14655	0.07158	0.12826	0.13932
340.801	0.44739	0.42014	0.41955	0.46032	0.45082	0.42387	0.43601	0.41705			340.801	0.11108	0.24945	0.25737	0.24937	0.28387	0.24338	0.25686			340.801	-0.0019	0.17769	0.15635	0.07504	0.13094	0.13611
341.001	0.43135	0.4222	0.41522	0.46027	0.44542	0.43192	0.44043	0.41467			341.001	0.1142	0.25005	0.2583	0.24574	0.28386	0.24125	0.25297			341.001	-0.000631	0.17679	0.15338	0.07551	0.13679	0.141
341.201	0.4273	0.41941	0.41701	0.45853	0.44272	0.44171	0.43826	0.4216			341.201	0.1122	0.24861	0.25553	0.24205	0.2881	0.24665	0.24462			341.201	-0.00292	0.17927	0.14466	0.07194	0.13148	0.14856
341.401	0.442	0.42166	0.41729	0.4615	0.45016	0.43398	0.44015	0.42011			341.401	0.11309	0.25213	0.25964	0.24697	0.28409	0.24875	0.25059			341.401	-0.000798	0.17887	0.15214	0.07258	0.12533	0.13591
341.601	0.44102	0.42227	0.41671	0.46069	0.4593	0.43173	0.43627	0.41624			341.601	0.11383	0.25066	0.26643	0.24788	0.28374	0.24529	0.25602			341.601	-0.00177	0.17702	0.15265	0.07905	0.13513	0.14062
341.801	0.43751	0.42507	0.41872	0.46315	0.44573	0.43488	0.43911	0.42535			341.801	0.1121	0.24696	0.25864	0.2438	0.28334	0.24331	0.25418			341.801	-0.00343	0.18004	0.14887	0.06823	0.12823	0.14804
342.001	0.43139	0.42094	0.42039	0.45477	0.446	0.43453	0.44019	0.42336			342.001	0.1137	0.24951	0.25465	0.24605	0.28791	0.24334	0.25375			342.001	-0.00204	0.17961	0.1569	0.07507	0.12945	0.14233
342.201	0.43631	0.41976	0.41649	0.46494	0.4627	0.4376	0.43926	0.41515			342.201	0.11282	0.25036	0.26255	0.24659	0.28545	0.245	0.25729			342.201	-0.00292	0.17225	0.14888	0.07448	0.14031	0.14172
342.401	0.44598	0.4262	0.42548	0.46703	0.45164	0.43038	0.4433	0.42583			342.401	0.11218	0.2522	0.26129	0.24355	0.2921	0.24653	0.25078			342.401	-0.00213	0.17846	0.1511	0.07776	0.13121	0.14146
342.601	0.43748	0.42293	0.42469	0.46551	0.444	0.43093	0.43539	0.42326			342.601	0.11479	0.24814	0.25671	0.24711	0.28604	0.24631	0.25346			342.601	-0.00268	0.18216	0.15647	0.07621	0.1285	0.1413
342.801	0.43206	0.42451	0.41896	0.46081	0.44728	0.442	0.43845	0.41637			342.801	0.11549	0.25426	0.26403	0.25265	0.28839	0.24602	0.25715			342.801	-0.000819	0.18075	0.15312	0.07466	0.13449	0.13984
343.001	0.44174	0.42412	0.41883	0.46589	0.45516	0.44055	0.44001	0.42408			343.001	0.11493	0.25247	0.26391	0.24537	0.29158	0.24892	0.25011			343.001	-0.00228	0.17968	0.14757	0.07576	0.13174	0.13877
343.201	0.45102	0.42569	0.42257	0.46691	0.45347	0.43112	0.43897	0.42453			343.201	0.11274	0.25142	0.26133	0.24918	0.2849	0.24914	0.25627			343.201	-0.00246	0.1807	0.15337	0.07547	0.12611	0.13761
343.401	0.44236	0.42867	0.42095	0.46243	0.44567	0.43863	0.43863	0.42311			343.401	0.11484	0.25581	0.26762	0.24866	0.2862	0.24452	0.25767			343.401	-0.00395	0.17636	0.16232	0.07852	0.13798	0.14116
343.601	0.4378	0.42174	0.42079	0.46678	0.4448	0.44381	0.44245	0.42494			343.601	0.1139	0.25199	0.25916	0.24533	0.28937	0.24621	0.25315			343.601	-0.000668	0.17952	0.14485	0.07123	0.13097	0.14372
343.801	0.44387	0.42529	0.42484	0.46239	0.45186	0.43461	0.43975	0.42583			343.801	0.11604	0.25517	0.26071	0.24654	0.28784	0.24745	0.25171			343.801	-0.00235	0.18397	0.14869	0.07597	0.12633	0.13849
344.001	0.44778	0.42737	0.42101	0.46514	0.45594	0.43495	0.44208	0.41575			344.001	0.11766	0.25286	0.25913	0.25046	0.28708	0.2449	0.25625			344.001	-0.00381	0.17555	0.15657	0.07903	0.1305	0.14162
344.201	0.435	0.43097	0.42088	0.47039	0.44926	0.43796	0.44343	0.42793			344.201	0.11566	0.25437	0.26077	0.24177	0.28675	0.24587	0.25355			344.201	-0.00211	0.17837	0.15494	0.06911	0.13714	0.14915
344.401	0.43053	0.42613	0.42011	0.45684	0.44821	0.44349	0.43845	0.42498			344.401	0.1136	0.25091	0.25904	0.24368	0.29021	0.24867	0.25085			344.401	-0.0029	0.18087	0.15058	0.06733	0.13151	0.14533
344.601	0.45296	0.4257	0.42038	0.46932	0.45637	0.4419	0.44113	0.42005			344.601	0.1132	0.25548	0.26102	0.24938	0.2855	0.2488	0.2537			344.601	-0.00421	0.17613	0.15246	0.08388	0.13665	0.13808
344.801	0.44249	0.4321	0.42398	0.47451	0.4543	0.43685	0.4408	0.42767			344.801	0.1141	0.25433	0.26723	0.2501	0.28696	0.24798	0.25805			344.801	-0.00299	0.17957	0.15165	0.07641	0.13404	0.14177
345.001	0.43594	0.42809	0.42182	0.46312	0.4445	0.44149	0.44306	0.42494			345.001	0.11432	0.24899	0.25894	0.24536	0.28884	0.24786	0.25385			345.001	-0.00303	0.18252	0.1515	0.07541	0.12971	0.14474
345.201	0.43648	0.42167	0.41865	0.46454	0.45183	0.43866	0.4427	0.42226			345.201	0.11861	0.24945	0.25733	0.25275	0.28773	0.24679	0.25782			345.201	-0.00312	0.182	0.15846	0.07551	0.1357	0.14104
345.401	0.44425	0.42771	0.42394	0.46981	0.46511	0.44085	0.44834	0.42228			345.401	0.1145	0.25597	0.26864	0.2485	0.28954	0.24944	0.25505			345.401	-0.00131	0.17647	0.1483	0.0712	0.13515	0.14087
345.601	0.45022	0.43492	0.42964	0.46898	0.45656	0.4339	0.44622	0.42547			345.601	0.1173	0.25704	0.26651	0.24411	0.29198	0.24969	0.25566			345.601	-0.00302	0.18455	0.15179	0.08204	0.12822	0.14029
345.801	0.44843	0.42452	0.42904	0.46627	0.45005	0.4401	0.44386	0.42585			345.801	0.11674	0.2552	0.26402	0.254	0.28785	0.24733	0.26767			345.801	-0.00204	0.17751	0.15845	0.07589	0.13056	0.14483
346.001	0.44441	0.42674	0.42047	0.46621	0.45709	0.44694	0.44903	0.42466			346.001	0.11848	0.25592	0.2641	0.24892	0.28936	0.25153	0.2534			346.001	-0.00316	0.17914	0.16298	0.074	0.14233	0.14244
346.201	0.4481	0.42921	0.42681	0.4704	0.4605	0.44747	0.45154	0.42967			346.201	0.11721	0.25636	0.26582	0.24705	0.29029	0.24892	0.25075			346.201	-0.00222	0.1796	0.14687	0.07577	0.1317	0.14692
346.401	0.45682	0.43155	0.42864	0.46768	0.46136	0.4355	0.44124	0.42454			346.401	0.11582	0.25272	0.26751	0.25299	0.28727	0.2452	0.26121			346.401	-0.00333	0.1805	0.15818	0.0802	0.13028	0.13597
346.601	0.44319	0.4255	0.42307	0.46967	0.45316	0.4417	0.44514	0.42961			346.601	0.11476	0.2559	0.27113	0.25353	0.28373	0.24719	0.26016			346.601	-0.00246	0.17769	0.16425	0.08107	0.14071	0.14415
346.801	0.44316	0.42912	0.42492	0.46823	0.45783	0.44848	0.44671	0.42747			346.801	0.11539	0.25752	0.26154	0.25178	0.29458	0.24939	0.24959			346.801	-0.0014	0.17751	0.15721	0.0759	0.1385	0.14248
347.001	0.46043	0.43059	0.42851	0.467	0.46156	0.44132	0.44786	0.43099			347.001	0.11571	0.25049	0.26572	0.24845	0.28748	0.25117	0.26421			347.001	-0.00188	0.1797	0.1537	0.08412	0.13214	0.13536
347.201	0.45635	0.43009	0.42694	0.46661	0.46527	0.43996	0.44823	0.42335			347.201	0.11746	0.25707	0.27394	0.25673	0.2897	0.24837	0.26542			347.201	-0.00275	0.17683	0.16305	0.07608	0.13774	0.14356
347.401	0.43994	0.42879	0.4298	0.47461	0.44865	0.44459	0.44266	0.43717			347.401	0.11499	0.25706	0.26527	0.24807	0.29143	0.24778	0.25846			347.401	-0.00184	0.18722	0.15768	0.07046	0.1292	0.14692
347.601	0.44826	0.42752	0.42685	0.46688	0.45195	0.44644	0.4471	0.4258			347.601	0.11714	0.25712	0.26418	0.2546	0.2906	0.25063	0.25697			347.601	-0.00245	0.18389	0.15635	0.07361	0.13439	0.14492
347.801	0.45994	0.43044	0.43203	0.46847	0.46767	0.44133	0.45076	0.42175			347.801	0.11696	0.25779	0.2685	0.25127	0.28949	0.25067	0.26071			347.801	-0.00317	0.18093	0.1545	0.08083	0.13768	0.13907
348.001	0.45518	0.43126	0.42946	0.47459	0.46102	0.44371	0.44664	0.43414			348.001	0.11736	0.25843	0.26712	0.2486	0.28915	0.25049	0.26187			348.001	-0.00397	0.18208	0.1545	0.0778	0.12895	0.14253
348.201	0.44691	0.43131	0.43039	0.46778	0.45123	0.44142	0.44611	0.43271			348.201	0.11722	0.25374	0.26221	0.25102	0.28736	0.25122	0.25546			348.201	-0.00327	0.18324	0.16371	0.08004	0.13507	0.14392
348.401	0.44395	0.4289	0.42506	0.47049	0.45951	0.45123	0.44891	0.42836			348.401	0.12002	0.2553	0.26876	0.25504	0.2861	0.24846	0.26201			348.401	-0.00171	0.18157	0.15977	0.08308	0.13593	0.14291
348.601	0.45612	0.4381	0.43167	0.47735	0.463	0.45001	0.45107	0.43004			348.601	0.11702	0.25553	0.26805	0.24855	0.29405	0.24909	0.25263			348.601	-0.000979	0.18078	0.14615	0.07573	0.13177	0.14509
348.801	0.45534	0.43062	0.43602	0.47348	0.45889	0.44209	0.44836	0.43115			348.801	0.11952	0.25425	0.2712	0.24973	0.29091	0.25136	0.25785			348.801	-0.00225	0.18143	0.15416	0.07941	0.13128	0.14574
349.001	0.44447	0.43462	0.42974	0.47401	0.45651	0.44991	0.44747	0.42869			349.001	0.11861	0.25946	0.26683	0.25474	0.28849	0.25461	0.26013			349.001	-0.00161	0.1804	0.1627	0.07977	0.13984	0.14567
349.201	0.44627	0.43452	0.42909	0.4722	0.45815	0.45558	0.44972	0.43439			349.201	0.11585	0.25939	0.26378	0.25129	0.29268	0.25102	0.25788			349.201	-0.000414	0.18095	0.1533	0.07732	0.13929	0.14952
349.401	0.45447	0.43413	0.42999	0.47522	0.46847	0.44703	0.44984	0.4318			349.401	0.11719	0.25698	0.26377	0.24793	0.2864	0.25174	0.25823			349.401	-0.00277	0.18304	0.15235	0.08148	0.1319	0.1383
349.601	0.45494	0.43511	0.42968	0.4756	0.46526	0.44565	0.45078	0.43129			349.601	0.11423	0.25848	0.27108	0.25679	0.28949	0.25168	0.26516			349.601	-0.00348	0.17905	0.16318	0.07985	0.13705	0.14298
349.801	0.44462	0.44104	0.42955	0.47251	0.45917	0.45094	0.44732	0.43516			349.801	0.12009	0.2585	0.26999	0.25251	0.29221	0.25164	0.26576			349.801	-0.00132	0.18466	0.1615	0.08004	0.13874	0.15189
350.001	0.44685	0.43293	0.43126	0.47606	0.45623	0.45482	0.44768	0.43313			350.001	0.11682	0.25534	0.26532	0.25373	0.29338	0.25488	0.25826			350.001	-0.00292	0.18448	0.1503	0.07643	0.13185	0.1464
350.201	0.45936	0.43509	0.43172	0.47446	0.46956	0.45042	0.45102	0.43376			350.201	0.11639	0.25721	0.26748	0.25422	0.29204	0.25618	0.25905			350.201	-0.003	0.17878	0.16156	0.07716	0.1356	0.14125
350.401	0.45524	0.44077	0.43257	0.47913	0.46408	0.44475	0.45386	0.4327			350.401	0.11833	0.25691	0.27518	0.25286	0.29391	0.25356	0.26015			350.401	-0.00498	0.18355	0.15908	0.07872	0.13786	0.14425
350.601	0.44605	0.43603	0.43384	0.47251	0.45404	0.44828	0.45266	0.43847			350.601	0.11489	0.25483	0.2644	0.25176	0.29928	0.25002	0.26067			350.601	-0.00332	0.18769	0.15572	0.07953	0.13337	0.14926
350.801	0.45401	0.43199	0.43764	0.4724	0.46317	0.45028	0.44763	0.43432			350.801	0.11706	0.25738	0.26362	0.25667	0.29505	0.24931	0.26119			350.801	-0.000612	0.18398	0.16364	0.08034	0.13461	0.14326
351.001	0.45593	0.43581	0.42748	0.47922	0.47572	0.45037	0.4522	0.43616			351.001	0.1187	0.26047	0.27266	0.25438	0.29329	0.25112	0.25844			351.001	-0.00219	0.17867	0.15621	0.08159	0.14028	0.14484
351.201	0.458	0.43784	0.43648	0.48108	0.46604	0.45499	0.45348	0.4353			351.201	0.11483	0.25693	0.27164	0.24939	0.29186	0.25456	0.26218			351.201	-0.00195	0.18679	0.15238	0.07926	0.13005	0.14489
351.401	0.45854	0.43754	0.4322	0.47534	0.46121	0.45224	0.4487	0.43035			351.401	0.11607	0.26169	0.26766	0.25559	0.29013	0.25568	0.26708			351.401	-0.00431	0.18855	0.16668	0.08199	0.13313	0.14283
351.601	0.45468	0.43086	0.43139	0.47923	0.46285	0.4539	0.45366	0.43767			351.601	0.11796	0.2622	0.26694	0.25405	0.29216	0.25193	0.26343			351.601	-0.000191	0.18681	0.16328	0.08067	0.13666	0.14778
351.801	0.46016	0.44477	0.43647	0.48192	0.47069	0.45352	0.44765	0.44087			351.801	0.1145	0.26111	0.27006	0.25462	0.29873	0.24968	0.25899			351.801	-0.00174	0.18429	0.15004	0.07435	0.13063	0.14592
352.001	0.46774	0.43794	0.43719	0.47498	0.46535	0.44437	0.45543	0.43016			352.001	0.11715	0.26071	0.26967	0.25304	0.29389	0.25877	0.26666			352.001	-0.00415	0.18675	0.16296	0.0823	0.13417	0.14124
352.201	0.45106	0.43648	0.43352	0.47812	0.46795	0.45643	0.45641	0.43818			352.201	0.11775	0.2604	0.27251	0.25746	0.29423	0.2536	0.26931			352.201	-0.0025	0.18308	0.16835	0.08393	0.14265	0.14539
352.401	0.45086	0.43412	0.43859	0.47703	0.45983	0.46204	0.45309	0.44273			352.401	0.1176	0.25872	0.26378	0.2505	0.29531	0.25278	0.26075			352.401	-0.00177	0.19018	0.15641	0.0786	0.1382	0.14669
352.601	0.46363	0.43723	0.43578	0.47671	0.47396	0.45202	0.44684	0.43372			352.601	0.11582	0.25789	0.26791	0.2602	0.29871	0.25436	0.26073			352.601	-0.00219	0.1846	0.16075	0.07894	0.13323	0.14334
352.801	0.46272	0.44193	0.4344	0.47725	0.47095	0.45282	0.45686	0.43585			352.801	0.12168	0.26165	0.27936	0.25554	0.29333	0.25378	0.26996			352.801	-0.00287	0.1848	0.1616	0.08137	0.14072	0.14615
353.001	0.45526	0.44384	0.4367	0.47941	0.46392	0.45829	0.45598	0.43626			353.001	0.1187	0.25897	0.2687	0.25766	0.29862	0.25732	0.26417			353.001	-0.00277	0.18455	0.16188	0.07827	0.14241	0.15085
353.201	0.45704	0.43441	0.43376	0.47176	0.46656	0.45694	0.45501	0.43541			353.201	0.11869	0.25693	0.26224	0.25732	0.29517	0.2526	0.26075			353.201	-0.00292	0.18934	0.15784	0.07873	0.13506	0.14835
353.401	0.45743	0.44201	0.43404	0.47718	0.47528	0.45561	0.45319	0.43883			353.401	0.11858	0.26666	0.27032	0.2588	0.2981	0.25191	0.26357			353.401	-0.00192	0.18938	0.15214	0.08065	0.13846	0.14645
353.601	0.46383	0.44367	0.4444	0.4801	0.4722	0.45801	0.46051	0.44396			353.601	0.11839	0.26126	0.27356	0.2584	0.29394	0.25307	0.26152			353.601	-0.00283	0.18396	0.15621	0.07787	0.13815	0.14268
353.801	0.45429	0.43702	0.43887	0.47698	0.45806	0.45326	0.45937	0.43889			353.801	0.11765	0.26244	0.27225	0.25622	0.29359	0.25165	0.26177			353.801	-0.00396	0.1889	0.16622	0.08139	0.13585	0.14555
354.001	0.45309	0.43609	0.43739	0.47815	0.46401	0.4618	0.45703	0.43697			354.001	0.11793	0.26427	0.26947	0.26098	0.29532	0.25391	0.26481			354.001	-0.0015	0.18718	0.16673	0.08482	0.14162	0.14306
354.201	0.46398	0.44508	0.43957	0.48296	0.47935	0.46233	0.4589	0.4436			354.201	0.11865	0.26032	0.27074	0.2576	0.29651	0.25649	0.26194			354.201	-0.00189	0.18198	0.15555	0.07697	0.14453	0.14883
354.401	0.4674	0.43964	0.44018	0.4804	0.47434	0.45126	0.46092	0.44192			354.401	0.11768	0.26222	0.26936	0.25627	0.29478	0.25716	0.26544			354.401	-0.00349	0.18518	0.15348	0.08067	0.13275	0.1448
354.601	0.45744	0.43601	0.43794	0.47956	0.46534	0.45957	0.45954	0.43802			354.601	0.12	0.25975	0.27273	0.26416	0.28916	0.25658	0.27003			354.601	-0.00303	0.18304	0.16333	0.08279	0.13925	0.14395
354.801	0.45624	0.43687	0.43354	0.47789	0.47676	0.46952	0.45833	0.43763			354.801	0.1164	0.26554	0.268	0.25869	0.29391	0.2557	0.2623			354.801	-0.00372	0.18539	0.15347	0.0819	0.14421	0.15331
355.001	0.46753	0.43973	0.44299	0.48106	0.47347	0.45566	0.45775	0.44408			355.001	0.11441	0.25921	0.26784	0.2542	0.29522	0.25976	0.25714			355.001	-0.00337	0.18495	0.15876	0.07612	0.13524	0.14472
355.201	0.4683	0.44237	0.43937	0.48193	0.47319	0.45015	0.46118	0.43884			355.201	0.1179	0.26522	0.27165	0.25984	0.29575	0.25614	0.2678			355.201	-0.00392	0.183	0.16607	0.07832	0.14296	0.14167
355.401	0.45223	0.4417	0.43761	0.48187	0.47023	0.46034	0.46331	0.44705			355.401	0.11973	0.26483	0.27661	0.26288	0.29686	0.25473	0.26472			355.401	-0.00175	0.18345	0.16473	0.07784	0.14664	0.1509
355.601	0.45748	0.43584	0.4428	0.47823	0.47183	0.46426	0.4593	0.44417			355.601	0.11863	0.2611	0.26416	0.25635	0.29736	0.25712	0.26502			355.601	-0.00256	0.18695	0.16036	0.07933	0.13653	0.15029
355.801	0.47434	0.44581	0.4389	0.48089	0.48118	0.45865	0.46152	0.43688			355.801	0.11962	0.26307	0.26712	0.2598	0.29632	0.25594	0.26522			355.801	-0.0022	0.18505	0.16291	0.07913	0.1363	0.14208
356.001	0.46674	0.44982	0.44137	0.48476	0.47893	0.45384	0.46158	0.44659			356.001	0.12227	0.26761	0.28147	0.25918	0.2964	0.256	0.26342			356.001	-0.00233	0.18559	0.16039	0.07721	0.14413	0.14759
356.201	0.4515	0.44253	0.4443	0.48216	0.4631	0.46148	0.4583	0.45134			356.201	0.12053	0.26216	0.27363	0.2578	0.30066	0.25279	0.26439			356.201	-0.0011	0.18983	0.15946	0.07552	0.13455	0.14833
356.401	0.4606	0.43819	0.43912	0.47972	0.46889	0.4626	0.46013	0.44155			356.401	0.11907	0.26653	0.27179	0.26095	0.29233	0.259	0.27048			356.401	-0.000836	0.19017	0.16652	0.07917	0.13941	0.14891
356.601	0.46673	0.45051	0.43793	0.4875	0.48215	0.45552	0.45934	0.43974			356.601	0.12094	0.26587	0.27203	0.26207	0.30069	0.25598	0.2651			356.601	-0.00256	0.18841	0.15566	0.07897	0.14544	0.14897
356.801	0.46563	0.44842	0.44067	0.48694	0.47144	0.45887	0.46157	0.44746			356.801	0.12092	0.26533	0.27377	0.26001	0.29935	0.26051	0.25818			356.801	-0.00352	0.18967	0.15633	0.07942	0.13908	0.14984
357.001	0.46247	0.43568	0.44245	0.47992	0.47007	0.46087	0.45766	0.44373			357.001	0.12061	0.26199	0.27448	0.26663	0.29449	0.25674	0.26823			357.001	-0.00239	0.18441	0.16833	0.08584	0.13932	0.14741
357.201	0.45801	0.44123	0.44119	0.48727	0.4827	0.46805	0.46175	0.44068			357.201	0.11945	0.26472	0.27776	0.26237	0.29284	0.25366	0.27124			357.201	-0.000199	0.18677	0.16383	0.08069	0.14646	0.14959
357.401	0.4691	0.44505	0.44575	0.48816	0.48276	0.45963	0.4631	0.45205			357.401	0.11996	0.25854	0.26577	0.25739	0.29549	0.25623	0.26051			357.401	-0.000319	0.18552	0.15278	0.07527	0.13975	0.15059
357.601	0.4689	0.44432	0.4429	0.48403	0.47045	0.45652	0.46009	0.44342			357.601	0.11995	0.26184	0.27284	0.25952	0.29458	0.25813	0.26466			357.601	-0.00335	0.18471	0.16193	0.08744	0.13689	0.14684
357.801	0.46043	0.44584	0.4396	0.48227	0.47434	0.46685	0.45772	0.44456			357.801	0.11978	0.26801	0.27979	0.26356	0.29967	0.25693	0.27073			357.801	-0.00194	0.18363	0.16836	0.08199	0.14662	0.15024
358.001	0.46128	0.4441	0.44125	0.48616	0.47727	0.46984	0.46206	0.45215			358.001	0.11618	0.2673	0.27311	0.26113	0.2976	0.25897	0.26599			358.001	-0.00206	0.18997	0.15899	0.07818	0.14157	0.15434
358.201	0.47796	0.44711	0.44643	0.48526	0.48011	0.45405	0.46399	0.44143			358.201	0.11965	0.2623	0.27068	0.26284	0.29634	0.25862	0.26473			358.201	-0.00384	0.18638	0.16773	0.08068	0.14174	0.14605
358.401	0.47169	0.44577	0.444	0.48987	0.48169	0.4581	0.46202	0.44332			358.401	0.11914	0.26903	0.27725	0.26217	0.29388	0.25919	0.26931			358.401	-0.00169	0.18462	0.16182	0.08381	0.14975	0.14671
358.601	0.45786	0.44749	0.44439	0.48306	0.46606	0.46857	0.46148	0.45185			358.601	0.12241	0.26879	0.27823	0.26246	0.30175	0.25543	0.26621			358.601	-0.00418	0.1865	0.15644	0.07842	0.14436	0.15225
358.801	0.47107	0.44391	0.44346	0.4848	0.48213	0.46224	0.46019	0.44713			358.801	0.1179	0.2659	0.27126	0.25943	0.29583	0.26411	0.2654			358.801	-0.00373	0.18954	0.16033	0.08449	0.13839	0.15267
359.001	0.47035	0.45202	0.44604	0.48956	0.48516	0.45675	0.46556	0.44315			359.001	0.11955	0.26575	0.2753	0.26003	0.29928	0.25824	0.2694			359.001	-0.00176	0.19295	0.16157	0.08091	0.14395	0.14512
359.201	0.46899	0.45309	0.44666	0.49297	0.47614	0.46535	0.46618	0.45279			359.201	0.11902	0.26847	0.27503	0.26164	0.30114	0.25748	0.26436			359.201	-0.00283	0.18742	0.15269	0.07978	0.14162	0.14574
359.401	0.46462	0.44478	0.44366	0.48839	0.4695	0.46568	0.46544	0.45272			359.401	0.11963	0.27047	0.27483	0.26368	0.30265	0.25955	0.26712			359.401	-0.00326	0.18854	0.16251	0.08687	0.13461	0.14341
359.601	0.46805	0.44585	0.44728	0.4869	0.48629	0.46459	0.45835	0.4435			359.601	0.1199	0.2669	0.27505	0.26654	0.30185	0.26023	0.27208			359.601	-0.00299	0.18826	0.16943	0.08679	0.14598	0.14974
359.801	0.47381	0.44993	0.44903	0.49533	0.49094	0.46705	0.46757	0.45388			359.801	0.12074	0.26857	0.27284	0.26345	0.29653	0.26136	0.26974			359.801	-0.00175	0.18895	0.1579	0.0778	0.14694	0.15323
360.001	0.46625	0.45012	0.44785	0.4882	0.47077	0.45939	0.46515	0.45418			360.001	0.12156	0.26688	0.27249	0.25921	0.30505	0.26168	0.26446			360.001	-0.00371	0.18731	0.15706	0.08112	0.14044	0.14693
360.201	0.46376	0.44669	0.44475	0.48958	0.47582	0.46945	0.46701	0.44893			360.201	0.12065	0.26785	0.28069	0.26502	0.29857	0.25774	0.27493			360.201	-0.0034	0.18893	0.16786	0.086	0.1426	0.14666
360.401	0.46347	0.44956	0.44904	0.49421	0.4841	0.47242	0.46953	0.44855			360.401	0.12086	0.26672	0.27959	0.2661	0.30195	0.25762	0.26894			360.401	-0.00408	0.18718	0.16322	0.08453	0.14928	0.15372
360.601	0.47185	0.45409	0.4527	0.49868	0.47777	0.45993	0.46487	0.45017			360.601	0.11904	0.26557	0.27226	0.26014	0.29926	0.25924	0.26912			360.601	-0.00321	0.19151	0.15808	0.08248	0.1398	0.15445
360.801	0.46795	0.44972	0.44648	0.49304	0.48071	0.46286	0.47028	0.44792			360.801	0.12098	0.27017	0.28039	0.26435	0.29915	0.2612	0.2714			360.801	-0.00313	0.18602	0.16431	0.08692	0.13822	0.14291
361.001	0.45957	0.45052	0.45123	0.49474	0.47731	0.47219	0.46825	0.45331			361.001	0.12324	0.26972	0.28326	0.26912	0.29864	0.25944	0.27127			361.001	-0.00456	0.1901	0.16471	0.08571	0.14429	0.14746
361.201	0.46743	0.45036	0.4486	0.49677	0.48542	0.46911	0.4715	0.45501			361.201	0.11924	0.26907	0.27629	0.26266	0.30205	0.25928	0.26627			361.201	-0.00315	0.1936	0.1616	0.08403	0.13761	0.15472
361.401	0.47601	0.45861	0.45092	0.49512	0.48438	0.45646	0.46844	0.44702			361.401	0.12202	0.26998	0.27139	0.26674	0.30068	0.25915	0.27137			361.401	-0.00356	0.18771	0.16511	0.08493	0.14421	0.15211
361.601	0.46616	0.45346	0.44641	0.49265	0.47782	0.46594	0.46688	0.45532			361.601	0.12215	0.27039	0.28057	0.26219	0.30134	0.25863	0.27059			361.601	-0.00194	0.18868	0.16037	0.08413	0.14477	0.14815
361.801	0.45586	0.44816	0.44696	0.49454	0.47989	0.4722	0.4727	0.45597			361.801	0.12059	0.26461	0.27985	0.26511	0.30338	0.25948	0.26373			361.801	-0.00265	0.19746	0.15736	0.08377	0.14049	0.15003
362.001	0.47256	0.44959	0.45166	0.4899	0.48145	0.46932	0.47007	0.45072			362.001	0.11892	0.27245	0.27699	0.2658	0.30245	0.26072	0.2734			362.001	-0.003	0.1943	0.17119	0.08537	0.13901	0.15005
362.201	0.47969	0.4609	0.45084	0.49611	0.48907	0.46499	0.47258	0.45542			362.201	0.12226	0.26919	0.27143	0.26824	0.3	0.26064	0.27241			362.201	-0.00306	0.18871	0.1683	0.08659	0.1495	0.15212
362.401	0.46506	0.4542	0.45659	0.49837	0.47534	0.46827	0.46859	0.45942			362.401	0.12075	0.26973	0.27653	0.26416	0.30188	0.26115	0.26532			362.401	-0.00329	0.18642	0.15773	0.08231	0.14396	0.15073
362.601	0.46346	0.4494	0.44996	0.49287	0.48405	0.47194	0.46763	0.45661			362.601	0.12189	0.27014	0.28073	0.26478	0.30358	0.26126	0.26828			362.601	-0.0046	0.19153	0.16395	0.0888	0.13746	0.14811
362.801	0.47399	0.45439	0.44994	0.49701	0.49389	0.47127	0.46874	0.45582			362.801	0.12328	0.27419	0.28196	0.26632	0.3047	0.25861	0.27466			362.801	-0.00199	0.18972	0.17271	0.08615	0.15093	0.15115
363.001	0.47553	0.45621	0.45429	0.49406	0.4899	0.46621	0.47253	0.45803			363.001	0.1216	0.27164	0.2739	0.26153	0.3026	0.26357	0.27329			363.001	-0.00217	0.19421	0.1599	0.08045	0.14337	0.15897
363.201	0.47272	0.45386	0.45065	0.49513	0.48006	0.46535	0.46723	0.45623			363.201	0.1195	0.26862	0.27123	0.26712	0.30277	0.264	0.26981			363.201	-0.00208	0.1897	0.1601	0.08521	0.14259	0.14402
363.401	0.46604	0.4539	0.44998	0.49585	0.47969	0.4731	0.46901	0.45571			363.401	0.12417	0.27373	0.28636	0.2694	0.30406	0.25992	0.2733			363.401	-0.0045	0.18426	0.16817	0.08959	0.15163	0.15401
363.601	0.47436	0.45363	0.45705	0.49977	0.49129	0.47338	0.47296	0.46341			363.601	0.12416	0.2657	0.27593	0.26497	0.30097	0.26481	0.26882			363.601	-0.00191	0.18785	0.15995	0.08227	0.14093	0.15155
363.801	0.48531	0.45659	0.4524	0.49224	0.49162	0.46061	0.47305	0.45684			363.801	0.12237	0.26797	0.27199	0.26503	0.30503	0.26522	0.2725			363.801	-0.00388	0.19159	0.16926	0.08379	0.14177	0.15243
364.001	0.47004	0.45249	0.45326	0.50102	0.48434	0.46546	0.46991	0.45665			364.001	0.121	0.27047	0.27737	0.26768	0.30513	0.26293	0.27098			364.001	-0.00279	0.18802	0.164	0.08829	0.15084	0.1494
364.201	0.46605	0.45481	0.45265	0.4959	0.48086	0.47638	0.47725	0.46313			364.201	0.12076	0.27018	0.28609	0.26396	0.30549	0.26395	0.26885			364.201	-0.00219	0.18946	0.15975	0.08455	0.14175	0.15332
364.401	0.48129	0.45538	0.45184	0.49662	0.49138	0.46827	0.47435	0.45771			364.401	0.123	0.26859	0.27764	0.26317	0.30405	0.26487	0.2746			364.401	-0.00254	0.19371	0.16558	0.08131	0.13707	0.15494
364.601	0.48224	0.45727	0.45514	0.49869	0.49411	0.46278	0.46945	0.45447			364.601	0.12231	0.27059	0.27826	0.27013	0.29928	0.26321	0.27431			364.601	-0.00111	0.18561	0.16417	0.08272	0.1467	0.1512
364.801	0.47064	0.45753	0.45447	0.49552	0.47842	0.47243	0.46965	0.46251			364.801	0.12379	0.26977	0.28421	0.26251	0.30895	0.26344	0.27032			364.801	-0.00384	0.18995	0.15375	0.08047	0.14132	0.14992
365.001	0.4703	0.45139	0.45304	0.49137	0.48408	0.4776	0.47203	0.45955			365.001	0.12177	0.27715	0.28208	0.26464	0.30683	0.26551	0.27594			365.001	-0.00452	0.19209	0.16688	0.09165	0.13889	0.14916
365.201	0.47709	0.46008	0.45303	0.50014	0.49552	0.46799	0.47507	0.45062			365.201	0.12316	0.2705	0.28654	0.27321	0.30106	0.26031	0.27683			365.201	-0.00312	0.19312	0.17554	0.08656	0.14706	0.1525
365.401	0.47473	0.45766	0.45847	0.50668	0.49423	0.47214	0.4791	0.46493			365.401	0.125	0.27229	0.28349	0.26758	0.30242	0.26394	0.2725			365.401	-0.00203	0.19029	0.16186	0.08186	0.15215	0.15812
365.601	0.47276	0.45841	0.45657	0.49579	0.47907	0.47079	0.47297	0.46813			365.601	0.12369	0.27232	0.28223	0.26311	0.30712	0.26894	0.27223			365.601	-0.0034	0.19099	0.16138	0.08646	0.13622	0.14842
365.801	0.4649	0.45482	0.45473	0.5032	0.48701	0.47784	0.47595	0.45746			365.801	0.12474	0.2768	0.28604	0.27053	0.30153	0.26532	0.27362			365.801	-0.00369	0.18992	0.16835	0.09161	0.14284	0.15087
366.001	0.47511	0.45875	0.45415	0.50409	0.49459	0.47541	0.47837	0.46466			366.001	0.12007	0.27025	0.28555	0.27039	0.30196	0.2617	0.2773			366.001	-0.00269	0.19115	0.16812	0.08826	0.14664	0.15552
366.201	0.48255	0.46393	0.45489	0.49874	0.48834	0.46686	0.47968	0.46244			366.201	0.12223	0.27165	0.2762	0.26447	0.30745	0.26817	0.2679			366.201	-0.00307	0.195	0.15985	0.07989	0.14069	0.15832
366.401	0.46777	0.46027	0.45782	0.50033	0.48285	0.47476	0.47303	0.46037			366.401	0.12333	0.27247	0.28177	0.27017	0.30709	0.26587	0.27161			366.401	-0.00404	0.19442	0.16995	0.08608	0.14635	0.14654
366.601	0.46721	0.45731	0.45287	0.4986	0.49451	0.48362	0.47892	0.46045			366.601	0.12429	0.27862	0.29019	0.26502	0.30699	0.26236	0.27311			366.601	-0.00401	0.19185	0.16812	0.09457	0.14486	0.15265
366.801	0.4766	0.4626	0.45748	0.50216	0.49844	0.47784	0.47857	0.46035			366.801	0.12011	0.27245	0.28008	0.26536	0.3048	0.26579	0.27321			366.801	-0.00231	0.19184	0.17428	0.09339	0.14611	0.15382
367.001	0.49147	0.46345	0.45591	0.50357	0.49838	0.46488	0.47376	0.45791			367.001	0.12237	0.26931	0.27896	0.2676	0.30972	0.26894	0.27427			367.001	-0.00206	0.19408	0.17247	0.09124	0.14473	0.1554
367.201	0.47782	0.46193	0.45882	0.49947	0.48955	0.47467	0.47702	0.4656			367.201	0.12675	0.2756	0.28309	0.27136	0.30513	0.26599	0.27508			367.201	-0.00297	0.18971	0.16459	0.08751	0.15139	0.15341
367.401	0.47052	0.46115	0.46189	0.50667	0.49268	0.48693	0.47402	0.46737			367.401	0.12277	0.26836	0.2876	0.26535	0.31263	0.26929	0.27453			367.401	-0.00444	0.19663	0.16408	0.08862	0.14446	0.15619
367.601	0.48159	0.46053	0.45924	0.50533	0.50368	0.47875	0.47714	0.45967			367.601	0.12476	0.2752	0.28497	0.26892	0.30361	0.26758	0.28324			367.601	-0.00226	0.1929	0.17496	0.09224	0.14565	0.15397
367.801	0.48552	0.46419	0.46273	0.50902	0.50066	0.4731	0.48012	0.46116			367.801	0.12699	0.26978	0.28685	0.27112	0.30731	0.26915	0.28105			367.801	-0.000672	0.19768	0.16699	0.08674	0.15286	0.15624
368.001	0.47742	0.46122	0.46467	0.50245	0.48166	0.47981	0.48204	0.47223			368.001	0.1234	0.27689	0.28513	0.26788	0.31145	0.2684	0.26994			368.001	-0.000689	0.1957	0.16238	0.084	0.14328	0.15476
368.201	0.47672	0.45977	0.45459	0.50012	0.48854	0.48144	0.47941	0.46528			368.201	0.1216	0.27527	0.28614	0.26926	0.30516	0.27069	0.27727			368.201	-0.00269	0.19309	0.17261	0.09534	0.14098	0.14973
368.401	0.48174	0.46343	0.45835	0.50697	0.50326	0.4767	0.48166	0.46503			368.401	0.12632	0.27396	0.29103	0.27139	0.30377	0.26949	0.28164			368.401	-0.00264	0.19634	0.17228	0.09117	0.14945	0.15852
368.601	0.48625	0.46553	0.45976	0.50838	0.49126	0.47336	0.4836	0.46766			368.601	0.12461	0.27283	0.28559	0.26378	0.30864	0.26255	0.27785			368.601	-0.00154	0.19515	0.15719	0.09038	0.14856	0.15974
368.801	0.48182	0.46241	0.46329	0.50422	0.48614	0.47078	0.47628	0.4667			368.801	0.12325	0.26929	0.28254	0.26976	0.31061	0.26953	0.27997			368.801	-0.00377	0.19519	0.16506	0.08701	0.14404	0.14864
369.001	0.47483	0.4618	0.46092	0.50745	0.49631	0.4848	0.48013	0.45941			369.001	0.12666	0.27799	0.28674	0.26772	0.30495	0.26762	0.28279			369.001	-0.00317	0.19025	0.17513	0.09309	0.14953	0.15032
369.201	0.48628	0.46284	0.45951	0.50304	0.49885	0.48028	0.48395	0.46802			369.201	0.12358	0.27307	0.29427	0.26876	0.3114	0.26855	0.27709			369.201	-0.00254	0.1931	0.16833	0.09057	0.15117	0.15666
369.401	0.49241	0.4649	0.46301	0.50319	0.48869	0.46985	0.48159	0.46863			369.401	0.12526	0.27294	0.28619	0.26643	0.31346	0.2658	0.27334			369.401	-0.00368	0.1892	0.17154	0.08698	0.14417	0.15324
369.601	0.48091	0.46658	0.45994	0.50625	0.49107	0.47966	0.4795	0.46872			369.601	0.12553	0.27461	0.2845	0.26803	0.30828	0.2622	0.27889			369.601	-0.00407	0.19021	0.16826	0.09177	0.14987	0.15171
369.801	0.47423	0.46489	0.46096	0.50259	0.48709	0.48783	0.4821	0.46955			369.801	0.12773	0.28032	0.2874	0.2663	0.31122	0.26691	0.27462			369.801	-0.00258	0.1904	0.16476	0.09085	0.14644	0.15864
370.001	0.49024	0.46242	0.45993	0.50652	0.49686	0.47857	0.48392	0.46565			370.001	0.12514	0.27654	0.28671	0.2688	0.3108	0.26974	0.28067			370.001	-0.00165	0.19623	0.16338	0.08869	0.14283	0.16135
370.201	0.49325	0.46611	0.46337	0.50752	0.50178	0.47728	0.48439	0.46566			370.201	0.12341	0.27593	0.28664	0.27182	0.30707	0.26529	0.28055			370.201	-0.00228	0.19019	0.16376	0.09162	0.15215	0.15405
370.401	0.4793	0.46858	0.45946	0.50491	0.48394	0.48481	0.48221	0.47587			370.401	0.12642	0.27473	0.28626	0.26796	0.30878	0.27197	0.27683			370.401	-0.00245	0.1929	0.15924	0.08815	0.15196	0.15275
370.601	0.48363	0.46264	0.46306	0.50342	0.49727	0.48661	0.48372	0.46814			370.601	0.12409	0.27681	0.28708	0.26796	0.31227	0.27148	0.27622			370.601	-0.00435	0.20033	0.16875	0.08984	0.14427	0.15561
370.801	0.48914	0.46512	0.46128	0.50651	0.50814	0.4797	0.48478	0.4619			370.801	0.12462	0.27868	0.29167	0.27151	0.30655	0.26738	0.28505			370.801	-0.00272	0.19551	0.1771	0.0929	0.14839	0.15677
371.001	0.48427	0.47031	0.46446	0.51143	0.49639	0.48123	0.48345	0.47415			371.001	0.12705	0.27889	0.29223	0.27339	0.31192	0.26803	0.27845			371.001	-0.00161	0.19404	0.16517	0.0914	0.15131	0.1621
371.201	0.47969	0.46529	0.46502	0.50706	0.485	0.48464	0.48206	0.47257			371.201	0.1219	0.2765	0.28269	0.26985	0.31133	0.26803	0.27387			371.201	-0.00329	0.19585	0.16003	0.08825	0.14262	0.1564
371.401	0.484	0.46475	0.46144	0.51166	0.50306	0.48662	0.48435	0.46522			371.401	0.12496	0.27816	0.28388	0.27266	0.30836	0.27007	0.27623			371.401	-0.00353	0.19393	0.17194	0.0938	0.15038	0.15553
371.601	0.48814	0.47495	0.46677	0.51596	0.50669	0.48594	0.48803	0.4739			371.601	0.12613	0.27851	0.29374	0.27358	0.30822	0.27067	0.28243			371.601	-0.00245	0.19268	0.16896	0.09167	0.15186	0.16126
371.801	0.48789	0.46915	0.46497	0.50554	0.49261	0.4834	0.48281	0.47688			371.801	0.12409	0.26875	0.28503	0.27113	0.31369	0.26752	0.27788			371.801	-0.00144	0.20181	0.1667	0.0889	0.14716	0.16017
372.001	0.48082	0.46899	0.45712	0.509	0.49565	0.48149	0.48135	0.4702			372.001	0.12522	0.2744	0.28395	0.27116	0.30781	0.26986	0.27879			372.001	-0.00205	0.19242	0.17097	0.08779	0.15174	0.14984
372.201	0.48214	0.46656	0.46508	0.5096	0.5048	0.48692	0.48656	0.47001			372.201	0.12638	0.27867	0.28925	0.27309	0.316	0.26925	0.27615			372.201	-0.00275	0.19235	0.16693	0.09228	0.15309	0.15648
372.401	0.49432	0.47262	0.46824	0.50927	0.50372	0.48351	0.48583	0.47287			372.401	0.12526	0.27742	0.28724	0.27269	0.31478	0.2749	0.27876			372.401	-0.00242	0.19694	0.16722	0.09011	0.14993	0.16107
372.601	0.48817	0.47165	0.46553	0.51071	0.49549	0.47852	0.48147	0.47097			372.601	0.12631	0.2741	0.2875	0.2747	0.30907	0.26979	0.2814			372.601	-0.00283	0.19686	0.17423	0.09068	0.14758	0.15189
372.801	0.47791	0.46883	0.46619	0.50701	0.49579	0.48812	0.49099	0.4734			372.801	0.12808	0.27646	0.29075	0.27147	0.31193	0.27032	0.28364			372.801	-0.00279	0.18996	0.16794	0.09196	0.15551	0.15845
373.001	0.488	0.46697	0.47052	0.51382	0.50426	0.48973	0.48792	0.46754			373.001	0.12552	0.27875	0.2883	0.26794	0.31486	0.27768	0.27688			373.001	-0.00239	0.19764	0.16218	0.08917	0.14694	0.15789
373.201	0.49401	0.47172	0.46739	0.50646	0.50784	0.48161	0.48152	0.46698			373.201	0.12772	0.27817	0.28874	0.27265	0.31239	0.27555	0.28304			373.201	-0.000873	0.1916	0.17532	0.09364	0.14568	0.16305
373.401	0.48342	0.47274	0.46792	0.51417	0.49741	0.48475	0.48705	0.47367			373.401	0.12579	0.28105	0.29183	0.27491	0.31049	0.27025	0.28537			373.401	-0.00198	0.19247	0.16949	0.09092	0.15778	0.16029
373.601	0.48277	0.47184	0.46691	0.50825	0.48951	0.4952	0.48845	0.47741			373.601	0.12725	0.27338	0.28522	0.26913	0.31036	0.27654	0.27783			373.601	-0.00249	0.1929	0.16002	0.08467	0.14854	0.16069
373.801	0.49383	0.4673	0.46922	0.51372	0.50105	0.48693	0.4851	0.47417			373.801	0.12505	0.27961	0.28797	0.27027	0.31031	0.27572	0.27773			373.801	-0.00228	0.19675	0.16669	0.09117	0.1444	0.15647
374.001	0.49268	0.47131	0.46998	0.51362	0.51483	0.48479	0.48739	0.47103			374.001	0.12767	0.28414	0.29499	0.27436	0.3071	0.27313	0.28486			374.001	-0.00255	0.19266	0.17699	0.0947	0.15627	0.16068
374.201	0.49624	0.47224	0.47002	0.51563	0.5027	0.48793	0.48583	0.48047			374.201	0.12678	0.28333	0.29065	0.27242	0.30967	0.27394	0.28074			374.201	-0.00158	0.19605	0.16217	0.08969	0.15376	0.16237
374.401	0.48617	0.47112	0.47059	0.50726	0.49695	0.48661	0.48776	0.47528			374.401	0.12552	0.27648	0.28643	0.27097	0.31009	0.2732	0.28225			374.401	-0.00365	0.19504	0.16618	0.09007	0.14539	0.15347
374.601	0.4954	0.47092	0.46934	0.51223	0.51362	0.49009	0.48662	0.47342			374.601	0.12631	0.28134	0.29382	0.27959	0.31575	0.27868	0.28043			374.601	-0.00393	0.19417	0.17196	0.08862	0.15267	0.16055
374.801	0.49424	0.47671	0.47565	0.51456	0.51061	0.48272	0.49099	0.476			374.801	0.1269	0.27792	0.2954	0.27292	0.31197	0.27175	0.28435			374.801	-0.00202	0.19302	0.16785	0.08773	0.1531	0.15859
375.001	0.49269	0.47264	0.47353	0.51196	0.49685	0.4885	0.48845	0.47357			375.001	0.12568	0.27995	0.28981	0.27162	0.30885	0.275	0.28569			375.001	-0.00421	0.20397	0.16671	0.09202	0.14647	0.16027
375.201	0.48431	0.47388	0.46599	0.51483	0.50626	0.49156	0.4907	0.47102			375.201	0.12499	0.2814	0.2881	0.27868	0.31154	0.26958	0.2859			375.201	-0.00373	0.19429	0.17065	0.09124	0.15746	0.15448
375.401	0.49518	0.47383	0.47499	0.51883	0.51047	0.48965	0.49083	0.47516			375.401	0.12869	0.28011	0.29419	0.27611	0.31216	0.27651	0.28093			375.401	-0.00261	0.1984	0.16778	0.09131	0.15539	0.1617
375.601	0.50148	0.47578	0.47339	0.518	0.50765	0.48545	0.48968	0.47557			375.601	0.12495	0.28287	0.28889	0.27341	0.31284	0.27583	0.28097			375.601	-0.00252	0.20131	0.1727	0.08955	0.14802	0.16386
375.801	0.49021	0.47209	0.47284	0.5147	0.50448	0.4897	0.4876	0.47865			375.801	0.12531	0.27864	0.29044	0.27856	0.3131	0.27187	0.28568			375.801	-0.00263	0.2005	0.17191	0.09278	0.15502	0.1602
376.001	0.48155	0.47277	0.46862	0.51467	0.49725	0.4972	0.49149	0.48012			376.001	0.12764	0.2785	0.29116	0.27623	0.31796	0.27128	0.2861			376.001	-0.00301	0.20122	0.16034	0.09038	0.15557	0.15866
376.201	0.49982	0.47373	0.47379	0.51632	0.50616	0.49161	0.48692	0.47964			376.201	0.12665	0.27834	0.28795	0.27435	0.31374	0.2773	0.27521			376.201	-0.00397	0.19557	0.16861	0.08952	0.14487	0.16021
376.401	0.50126	0.47688	0.47547	0.51402	0.50916	0.48898	0.48922	0.47626			376.401	0.12793	0.28125	0.29529	0.28018	0.31324	0.27703	0.28076			376.401	-0.00201	0.19452	0.17883	0.09447	0.14542	0.15436
376.601	0.48789	0.47886	0.47355	0.51611	0.50415	0.49758	0.49387	0.48602			376.601	0.13039	0.27929	0.29268	0.27781	0.31196	0.27476	0.2917			376.601	-0.00223	0.19834	0.16644	0.09272	0.15618	0.16262
376.801	0.49179	0.47141	0.47309	0.50812	0.50185	0.49893	0.49579	0.4817			376.801	0.12445	0.2809	0.28906	0.27458	0.31507	0.27607	0.27959			376.801	-0.00207	0.19661	0.16486	0.09334	0.14926	0.16005
377.001	0.4972	0.47555	0.47148	0.51906	0.51391	0.49293	0.48666	0.47445			377.001	0.12518	0.28235	0.28683	0.27721	0.31317	0.27403	0.2824			377.001	-0.00501	0.19339	0.17806	0.09058	0.14943	0.15562
377.201	0.49819	0.48185	0.47451	0.52255	0.50768	0.49504	0.49817	0.48198			377.201	0.13038	0.28213	0.2975	0.27888	0.31045	0.28025	0.28585			377.201	-0.00281	0.19427	0.17013	0.09409	0.15377	0.16707
377.401	0.4964	0.47954	0.47428	0.51696	0.50152	0.49681	0.49417	0.48417			377.401	0.12719	0.28182	0.29745	0.27529	0.31266	0.27925	0.27971			377.401	-0.00298	0.20204	0.16371	0.09256	0.15401	0.16382
377.601	0.4902	0.4738	0.47436	0.512	0.50121	0.49838	0.49004	0.47752			377.601	0.12989	0.2793	0.28311	0.27337	0.31697	0.27784	0.28619			377.601	-0.00185	0.19403	0.17293	0.08788	0.15226	0.15382
377.801	0.50071	0.47526	0.47324	0.51839	0.51532	0.49958	0.49291	0.48124			377.801	0.12854	0.28151	0.29417	0.27724	0.31919	0.28003	0.28809			377.801	-0.0032	0.19557	0.17116	0.09279	0.15714	0.1594
378.001	0.49927	0.47976	0.47756	0.52166	0.50822	0.49071	0.49829	0.48484			378.001	0.12703	0.28433	0.2961	0.27505	0.31602	0.27795	0.28039			378.001	-0.00161	0.19611	0.16944	0.09052	0.14674	0.16247
378.201	0.49433	0.47313	0.47957	0.5127	0.50509	0.49246	0.49566	0.48411			378.201	0.12897	0.2812	0.29167	0.28011	0.31491	0.27509	0.28558			378.201	-0.00259	0.19932	0.17486	0.09192	0.15124	0.15744
378.401	0.49289	0.47808	0.47376	0.52007	0.51006	0.50431	0.49808	0.48114			378.401	0.13172	0.28559	0.29405	0.27791	0.31377	0.27377	0.28808			378.401	-0.0026	0.19524	0.17077	0.09104	0.16028	0.15757
378.601	0.50228	0.47551	0.47836	0.51788	0.51933	0.49816	0.49542	0.48079			378.601	0.12803	0.28599	0.28899	0.27584	0.31572	0.2791	0.28048			378.601	-0.00343	0.19937	0.16929	0.09332	0.15186	0.15913
378.801	0.50956	0.47784	0.48101	0.51986	0.51206	0.49173	0.49381	0.47901			378.801	0.1259	0.284	0.29153	0.27887	0.31558	0.28376	0.28511			378.801	-0.00435	0.20117	0.17582	0.09394	0.15038	0.16052
379.001	0.4939	0.48265	0.47833	0.52625	0.5087	0.49956	0.499	0.47981			379.001	0.13171	0.28397	0.29699	0.28103	0.31332	0.27759	0.28761			379.001	-0.00236	0.19507	0.17332	0.09408	0.15583	0.15912
379.201	0.49261	0.47762	0.47188	0.51752	0.50765	0.49974	0.49495	0.48645			379.201	0.12917	0.28691	0.29216	0.28299	0.31214	0.27562	0.28596			379.201	-0.00341	0.19921	0.16236	0.09402	0.15192	0.15864
379.401	0.50212	0.47707	0.47936	0.52966	0.52135	0.49729	0.49341	0.47719			379.401	0.12824	0.28123	0.28637	0.27426	0.3209	0.27838	0.2829			379.401	-0.00433	0.19829	0.17174	0.0934	0.14828	0.15907
379.601	0.50383	0.48307	0.47604	0.52478	0.51519	0.49305	0.49904	0.48022			379.601	0.12963	0.28646	0.29864	0.27978	0.31445	0.27757	0.28552			379.601	-0.00455	0.19847	0.17557	0.09452	0.15696	0.16351
379.801	0.49381	0.48018	0.4763	0.51832	0.50005	0.49949	0.4979	0.49111			379.801	0.12991	0.28791	0.296	0.27903	0.31826	0.27995	0.2861			379.801	-0.00226	0.20236	0.17076	0.092	0.15657	0.16476
380.001	0.4981	0.48335	0.47494	0.52065	0.50822	0.49675	0.49388	0.48652			380.001	0.12643	0.28261	0.28983	0.28099	0.31729	0.28106	0.28559			380.001	-0.00351	0.19807	0.16438	0.09638	0.1475	0.16081
380.201	0.50263	0.48635	0.48035	0.52407	0.52318	0.49632	0.49784	0.47719			380.201	0.12755	0.28385	0.29296	0.27921	0.31655	0.27698	0.29078			380.201	-0.00253	0.19516	0.17714	0.09662	0.15348	0.16025
380.401	0.50398	0.48439	0.47878	0.52422	0.51034	0.49139	0.50199	0.49107			380.401	0.12725	0.28825	0.29738	0.27976	0.32112	0.27712	0.28599			380.401	-0.00385	0.19878	0.17093	0.0973	0.15366	0.16774
380.601	0.49942	0.48081	0.48175	0.51955	0.50487	0.49897	0.49473	0.48867			380.601	0.12752	0.28519	0.29122	0.27971	0.31937	0.28355	0.28568			380.601	-0.00237	0.19937	0.17127	0.08892	0.14694	0.16095
380.801	0.49485	0.47885	0.47437	0.52166	0.51087	0.50028	0.49837	0.48154			380.801	0.12703	0.28242	0.29133	0.28286	0.31635	0.27909	0.29123			380.801	-0.00256	0.19805	0.17748	0.08937	0.16047	0.16079
381.001	0.50222	0.48308	0.47816	0.52284	0.51975	0.50158	0.5015	0.49055			381.001	0.12804	0.29384	0.29619	0.28476	0.31595	0.27628	0.28828			381.001	-0.00282	0.20129	0.17068	0.09625	0.15474	0.16446
381.201	0.50529	0.48315	0.48489	0.52573	0.5133	0.49636	0.50058	0.4868			381.201	0.12814	0.28817	0.29315	0.27967	0.32271	0.27921	0.28825			381.201	-0.0032	0.20291	0.17003	0.09588	0.14965	0.16571
381.401	0.49995	0.48225	0.47966	0.52256	0.50665	0.49426	0.49559	0.48097			381.401	0.1291	0.28472	0.30112	0.28626	0.31952	0.2791	0.28812			381.401	-0.00334	0.19686	0.17565	0.09706	0.15076	0.15987
381.601	0.49354	0.48123	0.48042	0.51997	0.51087	0.50593	0.49832	0.49159			381.601	0.13063	0.28469	0.29626	0.2868	0.31744	0.27726	0.28869			381.601	-0.00162	0.19479	0.17005	0.0968	0.15608	0.16174
381.801	0.49937	0.48568	0.48298	0.52667	0.51396	0.50135	0.49972	0.48436			381.801	0.12822	0.28488	0.29194	0.27627	0.31795	0.27569	0.28386			381.801	-0.00297	0.20242	0.17087	0.09032	0.14727	0.16118
382.001	0.51298	0.48495	0.48146	0.52667	0.52106	0.49675	0.49728	0.48473			382.001	0.12785	0.29037	0.29571	0.27934	0.31741	0.27924	0.29122			382.001	-0.00445	0.20217	0.1808	0.09952	0.14997	0.15956
382.201	0.49707	0.486	0.47749	0.52648	0.50831	0.50305	0.50224	0.49029			382.201	0.12856	0.28934	0.29878	0.28506	0.31684	0.2747	0.28928			382.201	-0.0024	0.19544	0.16808	0.09554	0.15597	0.16546
382.401	0.49038	0.48374	0.4816	0.52452	0.50672	0.50635	0.50263	0.48905			382.401	0.12829	0.28485	0.29339	0.28431	0.31662	0.27946	0.29045			382.401	-0.00257	0.1984	0.1663	0.09036	0.14869	0.16147
382.601	0.49696	0.47871	0.47877	0.5238	0.5223	0.49697	0.50284	0.47588			382.601	0.131	0.28979	0.29187	0.28519	0.3214	0.28382	0.28971			382.601	-0.00344	0.19691	0.1762	0.10146	0.15049	0.15718
382.801	0.50736	0.49	0.48316	0.52697	0.52317	0.50169	0.50486	0.4886			382.801	0.12933	0.29111	0.29843	0.27988	0.31889	0.27921	0.2875			382.801	-0.00293	0.19807	0.17621	0.09753	0.1537	0.16403
383.001	0.50185	0.48606	0.48297	0.52239	0.51083	0.49386	0.50039	0.49158			383.001	0.13033	0.28972	0.29756	0.27963	0.31971	0.28336	0.2871			383.001	-0.0026	0.20481	0.16937	0.0913	0.15097	0.16759
383.201	0.49427	0.47953	0.48194	0.52083	0.51156	0.50387	0.50103	0.48701			383.201	0.12937	0.29177	0.29469	0.28589	0.31804	0.28075	0.29126			383.201	-0.00258	0.1994	0.17714	0.09459	0.14624	0.15437
383.401	0.50427	0.48117	0.47947	0.5291	0.5279	0.5082	0.50645	0.48566			383.401	0.13065	0.29149	0.29805	0.28399	0.31548	0.27678	0.28949			383.401	-0.00323	0.19661	0.17615	0.09987	0.15561	0.16194
383.601	0.51377	0.48505	0.48636	0.52703	0.5236	0.50044	0.5061	0.49225			383.601	0.13113	0.2885	0.29941	0.27981	0.31897	0.27732	0.28502			383.601	-0.00272	0.1978	0.1745	0.09762	0.15013	0.16477
383.801	0.50146	0.48796	0.48297	0.52325	0.51492	0.49344	0.50038	0.49287			383.801	0.12793	0.28828	0.29506	0.28663	0.32297	0.2794	0.28762			383.801	-0.00165	0.20125	0.17603	0.09537	0.14892	0.16189
384.001	0.49515	0.4871	0.48293	0.52499	0.5162	0.50816	0.50558	0.48723			384.001	0.13357	0.2897	0.29856	0.28929	0.31787	0.28175	0.29133			384.001	-0.00168	0.19962	0.17377	0.09702	0.15828	0.15873
384.201	0.5062	0.48648	0.4819	0.52861	0.52047	0.50778	0.50181	0.48982			384.201	0.12833	0.28885	0.29731	0.28383	0.3216	0.2796	0.28793			384.201	-0.0038	0.19815	0.17084	0.09882	0.15595	0.16243
384.401	0.51649	0.49086	0.48658	0.52953	0.52169	0.49493	0.50231	0.4854			384.401	0.13131	0.29176	0.29479	0.28229	0.32053	0.28266	0.2891			384.401	-0.00364	0.2033	0.17763	0.09712	0.15353	0.1603
384.601	0.50134	0.49519	0.48561	0.53111	0.52067	0.49636	0.50427	0.4887			384.601	0.1316	0.29008	0.29781	0.29117	0.31473	0.27943	0.29491			384.601	-0.00194	0.19923	0.17592	0.09983	0.16044	0.16108
384.801	0.50038	0.48747	0.48566	0.5291	0.51441	0.50832	0.50439	0.49432			384.801	0.13159	0.29178	0.29723	0.28708	0.31965	0.28253	0.29292			384.801	-0.00136	0.19883	0.17257	0.09366	0.15044	0.1616
385.001	0.50769	0.48632	0.48659	0.52775	0.52065	0.50248	0.50393	0.48682			385.001	0.12955	0.28724	0.29532	0.28227	0.32354	0.28442	0.2867			385.001	-0.00443	0.20501	0.17709	0.09767	0.14625	0.1573
385.201	0.51446	0.49357	0.48741	0.53324	0.52613	0.50009	0.50403	0.48723			385.201	0.13274	0.28847	0.2986	0.28703	0.31682	0.28172	0.29022			385.201	-0.00312	0.19843	0.18152	0.10031	0.16074	0.16174
385.401	0.50592	0.49306	0.48516	0.5334	0.51821	0.50746	0.49934	0.50337			385.401	0.13043	0.29194	0.30517	0.28363	0.32484	0.27719	0.28923			385.401	-0.000753	0.20023	0.16789	0.09772	0.15537	0.16004
385.601	0.49978	0.48795	0.48977	0.52442	0.51052	0.5081	0.5026	0.49711			385.601	0.13024	0.28751	0.29321	0.28305	0.32387	0.2846	0.29249			385.601	-0.00493	0.19993	0.17028	0.09363	0.14792	0.15853
385.801	0.50968	0.48846	0.48311	0.53347	0.52546	0.50407	0.50352	0.48631			385.801	0.13027	0.29036	0.2976	0.28774	0.31993	0.28122	0.29368			385.801	-0.00411	0.1991	0.1794	0.10176	0.15373	0.15972
386.001	0.5137	0.49622	0.4837	0.53568	0.52695	0.49815	0.50877	0.49263			386.001	0.13175	0.29187	0.29951	0.28452	0.32283	0.28505	0.29177			386.001	-0.00246	0.20366	0.17089	0.09714	0.15837	0.16907
386.201	0.50382	0.48945	0.49063	0.52841	0.51167	0.50582	0.50165	0.50006			386.201	0.13133	0.28918	0.30084	0.27994	0.31976	0.28171	0.29344			386.201	-0.00302	0.2029	0.17571	0.09402	0.15159	0.16476
386.401	0.50275	0.48956	0.48373	0.52849	0.51808	0.5064	0.50334	0.49115			386.401	0.13275	0.2912	0.29706	0.28406	0.32002	0.28458	0.29711			386.401	-0.0026	0.19739	0.17718	0.10272	0.1498	0.15929
386.601	0.50928	0.49023	0.48512	0.5321	0.52234	0.50867	0.50662	0.49916			386.601	0.13119	0.29114	0.29752	0.28571	0.32242	0.28011	0.29217			386.601	-0.00223	0.20109	0.1782	0.09679	0.15905	0.16363
386.801	0.51389	0.49162	0.49248	0.53458	0.52363	0.50369	0.50782	0.49498			386.801	0.12714	0.28951	0.2951	0.28354	0.3287	0.29003	0.2905			386.801	-0.00332	0.20383	0.18375	0.1008	0.15464	0.16708
387.001	0.50835	0.48982	0.48942	0.53205	0.51861	0.50052	0.50347	0.48889			387.001	0.13157	0.2918	0.30467	0.28636	0.32108	0.28162	0.29788			387.001	-0.00369	0.20312	0.17579	0.09619	0.15215	0.16241
387.201	0.49947	0.4937	0.48771	0.536	0.51761	0.51395	0.5131	0.49613			387.201	0.13248	0.29164	0.30008	0.28476	0.3266	0.28224	0.29585			387.201	-0.0032	0.19977	0.17125	0.0985	0.15955	0.16636
387.401	0.50803	0.49216	0.49066	0.5335	0.5279	0.50672	0.50877	0.49688			387.401	0.12879	0.29061	0.29333	0.2837	0.32099	0.28263	0.29054			387.401	-0.00299	0.20318	0.1785	0.09635	0.14474	0.16582
387.601	0.51428	0.49032	0.48723	0.5352	0.52748	0.50065	0.50735	0.49073			387.601	0.13372	0.2911	0.29633	0.28905	0.32281	0.28392	0.29514			387.601	-0.00183	0.19866	0.18077	0.09938	0.15562	0.16199
387.801	0.50284	0.49385	0.4876	0.53668	0.52138	0.50614	0.50993	0.50358			387.801	0.13121	0.2902	0.30746	0.28451	0.32142	0.28288	0.29296			387.801	-0.00389	0.20199	0.17273	0.09757	0.15929	0.1632
388.001	0.49822	0.48894	0.48683	0.53397	0.5141	0.51496	0.50799	0.50256			388.001	0.13029	0.29197	0.30314	0.28623	0.32754	0.28369	0.28938			388.001	-0.00177	0.20745	0.17106	0.09383	0.15318	0.16543
388.201	0.51641	0.48784	0.49129	0.53509	0.52873	0.50374	0.50878	0.49653			388.201	0.1319	0.2856	0.29975	0.28382	0.32236	0.28827	0.29756			388.201	-0.00187	0.2028	0.18207	0.09896	0.14938	0.15814
388.401	0.51643	0.49723	0.48985	0.53807	0.52946	0.50336	0.51693	0.49782			388.401	0.1316	0.29484	0.30413	0.28851	0.32207	0.28489	0.29373			388.401	-0.00366	0.19866	0.17938	0.10203	0.15786	0.17391
388.601	0.5071	0.50009	0.49393	0.5325	0.518	0.50486	0.50861	0.50154			388.601	0.13016	0.29216	0.30384	0.28635	0.32338	0.28595	0.28781			388.601	-0.00111	0.19977	0.17033	0.09423	0.15239	0.16701
388.801	0.50293	0.49232	0.49263	0.53181	0.52128	0.51255	0.50968	0.49266			388.801	0.13048	0.29021	0.29951	0.28399	0.32625	0.28299	0.29951			388.801	-0.00112	0.20049	0.17769	0.10006	0.15442	0.15914
389.001	0.51062	0.49844	0.49012	0.53781	0.53267	0.51465	0.51272	0.49614			389.001	0.13323	0.28842	0.30287	0.28637	0.32067	0.28336	0.29354			389.001	-0.00357	0.20149	0.1774	0.10389	0.16211	0.1609
389.201	0.51658	0.49476	0.49493	0.53642	0.52643	0.50406	0.51112	0.50084			389.201	0.13049	0.29127	0.29755	0.28567	0.32872	0.28317	0.29257			389.201	-0.00327	0.20421	0.17471	0.09722	0.15175	0.16718
389.401	0.51599	0.49314	0.49342	0.53442	0.52	0.50409	0.50917	0.49611			389.401	0.13224	0.29262	0.29937	0.28644	0.32593	0.28906	0.29265			389.401	-0.00135	0.20005	0.17829	0.0979	0.15573	0.16631
389.601	0.50574	0.49883	0.48964	0.54269	0.52095	0.51689	0.51299	0.4992			389.601	0.13459	0.29574	0.30956	0.28798	0.32124	0.28477	0.2997			389.601	-0.00227	0.19871	0.17292	0.10146	0.16295	0.16236
389.801	0.50719	0.49737	0.48778	0.54077	0.53161	0.51683	0.50985	0.49908			389.801	0.13022	0.29558	0.30163	0.28322	0.32461	0.28121	0.29484			389.801	-0.0036	0.20405	0.17506	0.09776	0.15543	0.16473
390.001	0.52674	0.49543	0.49891	0.53897	0.53191	0.49953	0.51628	0.49952			390.001	0.13196	0.29232	0.30077	0.28561	0.32685	0.28695	0.29205			390.001	-0.00184	0.20636	0.18318	0.10235	0.15379	0.16507
390.201	0.50485	0.49652	0.48684	0.54025	0.52232	0.51422	0.51075	0.49667			390.201	0.13316	0.29497	0.30963	0.29125	0.32488	0.2824	0.29698			390.201	-0.00268	0.20418	0.17825	0.0973	0.15933	0.16667
390.401	0.50539	0.49596	0.48808	0.53971	0.52351	0.52739	0.51343	0.50117			390.401	0.13164	0.29489	0.30752	0.28931	0.32597	0.2833	0.29254			390.401	-0.00205	0.20294	0.17072	0.09564	0.15476	0.16466
390.601	0.52017	0.49821	0.49341	0.53827	0.52921	0.51083	0.51258	0.50044			390.601	0.12997	0.29115	0.3012	0.28819	0.32567	0.28809	0.2967			390.601	-0.00533	0.20341	0.17835	0.09958	0.15565	0.16068
390.801	0.52297	0.49829	0.49984	0.54112	0.53655	0.50582	0.51102	0.49763			390.801	0.13365	0.29554	0.30418	0.28931	0.323	0.2823	0.29739			390.801	-0.00501	0.20469	0.18452	0.10392	0.15509	0.16848
391.001	0.51154	0.50232	0.49487	0.54117	0.51819	0.51642	0.51448	0.50724			391.001	0.13334	0.29546	0.30721	0.28756	0.33043	0.28502	0.29768			391.001	-0.00254	0.20401	0.16625	0.093	0.15857	0.16973
391.201	0.50927	0.49334	0.49474	0.53535	0.52451	0.51315	0.50802	0.50384			391.201	0.1331	0.29229	0.30575	0.29151	0.33141	0.28998	0.29613			391.201	-0.00323	0.20224	0.17573	0.10069	0.14708	0.16174
391.401	0.5189	0.49671	0.49546	0.54661	0.53943	0.50988	0.5149	0.49818			391.401	0.13398	0.29219	0.30528	0.29342	0.32581	0.2838	0.30197			391.401	-0.00247	0.20438	0.18232	0.1003	0.15726	0.16682
391.601	0.52414	0.5006	0.50219	0.54422	0.5316	0.51351	0.51316	0.50173			391.601	0.13496	0.296	0.30714	0.28788	0.32222	0.28305	0.29231			391.601	-0.00275	0.20033	0.17576	0.09726	0.15968	0.16945
391.801	0.51882	0.50142	0.50048	0.54014	0.52154	0.51268	0.51118	0.50016			391.801	0.13212	0.29863	0.30442	0.28772	0.3338	0.29173	0.28832			391.801	-0.00228	0.20564	0.17652	0.096	0.16	0.17005
392.001	0.50946	0.49582	0.49516	0.54394	0.53197	0.51746	0.51529	0.50097			392.001	0.13201	0.29366	0.30397	0.29169	0.32413	0.28576	0.30224			392.001	-0.00328	0.19735	0.17679	0.09622	0.1576	0.16252
392.201	0.51665	0.49991	0.49488	0.54553	0.53503	0.51997	0.51917	0.50586			392.201	0.13274	0.29659	0.30512	0.29021	0.32347	0.28754	0.29823			392.201	-0.00375	0.20561	0.17831	0.09935	0.16204	0.16812
392.401	0.52152	0.49963	0.49717	0.53916	0.53379	0.51052	0.51811	0.50608			392.401	0.13117	0.29643	0.30024	0.28767	0.32933	0.28802	0.29465			392.401	-0.00272	0.20434	0.17515	0.09857	0.15637	0.16959
392.601	0.51632	0.50029	0.49859	0.54148	0.52715	0.51554	0.51547	0.50383			392.601	0.13328	0.2926	0.30213	0.28705	0.32916	0.29084	0.29789			392.601	-0.00292	0.20497	0.18047	0.09926	0.156	0.16676
392.801	0.51131	0.50025	0.49543	0.54543	0.52572	0.52618	0.52405	0.50331			392.801	0.13427	0.29924	0.31246	0.2929	0.32405	0.28707	0.3013			392.801	-0.00189	0.20279	0.17294	0.0999	0.16327	0.1659
393.001	0.5177	0.50141	0.49641	0.54493	0.54121	0.51548	0.51944	0.50073			393.001	0.13219	0.29493	0.30733	0.29234	0.32811	0.29058	0.29789			393.001	-0.00397	0.2059	0.1799	0.09573	0.14995	0.17323
393.201	0.52509	0.4989	0.49757	0.54241	0.53584	0.5098	0.51457	0.50026			393.201	0.13212	0.29454	0.30107	0.28946	0.32758	0.29212	0.29882			393.201	-0.00272	0.20381	0.18543	0.09812	0.15746	0.17017
393.401	0.51224	0.50687	0.49791	0.54494	0.53075	0.51625	0.51949	0.50754			393.401	0.13703	0.29549	0.31273	0.29248	0.32673	0.29065	0.30263			393.401	-0.00207	0.20385	0.17886	0.09867	0.16503	0.16823
393.601	0.51002	0.50092	0.49752	0.53646	0.52391	0.51866	0.51875	0.50879			393.601	0.13356	0.29634	0.30894	0.28829	0.32564	0.28828	0.30044			393.601	-0.00112	0.20561	0.17206	0.09834	0.15504	0.1681
393.801	0.52099	0.50233	0.49892	0.54836	0.54289	0.51835	0.52011	0.50307			393.801	0.13478	0.29764	0.30616	0.28773	0.32853	0.28992	0.30219			393.801	-0.0026	0.20428	0.1866	0.10486	0.15465	0.163
394.001	0.52344	0.50628	0.50145	0.54664	0.53908	0.51326	0.51959	0.50874			394.001	0.136	0.29694	0.30311	0.29287	0.32354	0.28606	0.30202			394.001	-0.0015	0.20688	0.17892	0.09985	0.16146	0.16734
394.201	0.5117	0.50534	0.50419	0.54133	0.52542	0.51576	0.51972	0.51249			394.201	0.1341	0.29756	0.3077	0.28802	0.33139	0.28689	0.29191			394.201	-0.00166	0.20741	0.17016	0.10257	0.15534	0.16533
394.401	0.51653	0.49798	0.49814	0.53913	0.5283	0.5221	0.5177	0.50909			394.401	0.13216	0.29563	0.30701	0.29039	0.32694	0.2912	0.30233			394.401	-0.00238	0.20609	0.18104	0.10328	0.15596	0.16419
394.601	0.51773	0.50049	0.49689	0.54589	0.54338	0.5219	0.51935	0.50422			394.601	0.13653	0.29967	0.31235	0.29457	0.32534	0.28712	0.30667			394.601	-0.00384	0.20639	0.1882	0.10291	0.16273	0.1667
394.801	0.52944	0.50637	0.50245	0.54875	0.53671	0.51613	0.52085	0.51477			394.801	0.13221	0.28848	0.30858	0.29138	0.32776	0.29107	0.29675			394.801	-0.00281	0.20611	0.18138	0.09736	0.15977	0.17168
395.001	0.52384	0.50221	0.50189	0.54259	0.52545	0.51733	0.52211	0.50661			395.001	0.13405	0.29659	0.30034	0.28825	0.32953	0.29238	0.29927			395.001	-0.00268	0.21328	0.17832	0.10423	0.15674	0.16515
395.201	0.51378	0.5048	0.49487	0.54774	0.53962	0.52074	0.5251	0.506			395.201	0.13594	0.29701	0.30943	0.29208	0.32607	0.28851	0.30833			395.201	-0.00316	0.20705	0.17887	0.10475	0.16654	0.165
395.401	0.52485	0.51115	0.504	0.5476	0.54234	0.52028	0.52063	0.50766			395.401	0.13516	0.2979	0.31253	0.29055	0.32878	0.28904	0.29626			395.401	-0.00492	0.20529	0.17612	0.10329	0.16022	0.17056
395.601	0.52968	0.50964	0.50635	0.54869	0.53768	0.5175	0.51586	0.50629			395.601	0.13322	0.29688	0.30071	0.28964	0.33257	0.29005	0.30092			395.601	-0.0044	0.20877	0.18352	0.09677	0.15555	0.16931
395.801	0.52241	0.5062	0.4975	0.54548	0.53567	0.51942	0.51865	0.51234			395.801	0.13697	0.29855	0.30537	0.29593	0.32847	0.28875	0.29919			395.801	-0.00314	0.20411	0.18247	0.09944	0.16657	0.16546
396.001	0.52099	0.50598	0.50082	0.54558	0.53334	0.53178	0.52216	0.51272			396.001	0.13466	0.2978	0.31295	0.29201	0.32939	0.28936	0.29949			396.001	-0.00175	0.20787	0.17572	0.10059	0.1617	0.1688
396.201	0.52952	0.50175	0.50346	0.54354	0.5376	0.5174	0.5217	0.51118			396.201	0.13304	0.29736	0.31076	0.28986	0.32919	0.28902	0.3022			396.201	-0.00355	0.20978	0.18164	0.10347	0.15659	0.16846
396.401	0.53446	0.50796	0.50408	0.55194	0.54503	0.51772	0.52216	0.50596			396.401	0.1375	0.29557	0.30498	0.29665	0.33395	0.29164	0.30079			396.401	-0.00197	0.20687	0.18994	0.10592	0.16328	0.16804
[truncated: 13,217 more rows]

## Sheet: S2 Fig 
The values used to build graph S2 Fig: HCAb concentration–binding response data at Abs450nm through ELISA for HCAb - variant combination
WT variant
[truncated: 65 more rows]

## Sheet: S3 Fig
The values used to build graphs Fig 6C, 6D: Normalized fluorescence value using no-treatment infection value for HCAb - variant combination
[truncated: 60 more rows]

[truncated: 3 more sheets: S4 Fig , S5 Fig, CDRs of 59 HCAbs]
